# Supplementary material for: α-/γ-Taxilin are required for centriolar subdistal appendage assembly and microtubule organization
Source: eLife. 2022 Feb 4;11:e73252. doi: 10.7554/eLife.73252 (PMC8816381; doi:10.7554/eLife.73252)
Supplement: Figure 1—figure supplement 1—source data 2. [file elife-73252-fig1-figsupp1-data2.zip › Figure 1-figure supplement 1-source data 2/CCDC120-APEX2-Mass spectrometry data/20180115-CCDC120-APEX2/18-018_MDD0115_proteins/NC1_F018509.csv]

Protein hits	--------------------------------------------------------
prot_hit_num	prot_acc	prot_desc	prot_score	prot_mass	prot_matches	prot_matches_sig	prot_sequences	prot_sequences_sig	prot_cover
1	K22E_HUMAN	Keratin, type II cytoskeletal 2 epidermal OS=Homo sapiens GN=KRT2 PE=1 SV=2	561	65678	14	14	7	7	13.6
2	K1C9_HUMAN	Keratin, type I cytoskeletal 9 OS=Homo sapiens GN=KRT9 PE=1 SV=3	465	62255	16	16	6	6	12.0
3	K2C1_HUMAN	Keratin, type II cytoskeletal 1 OS=Homo sapiens GN=KRT1 PE=1 SV=6	297	66170	15	15	11	11	17.2
4	K1C10_HUMAN	Keratin, type I cytoskeletal 10 OS=Homo sapiens GN=KRT10 PE=1 SV=6	286	59020	11	11	10	10	17.8
5	K2C6B_HUMAN	Keratin, type II cytoskeletal 6B OS=Homo sapiens GN=KRT6B PE=1 SV=5	153	60315	5	5	5	5	11.0
6	K1C16_HUMAN	Keratin, type I cytoskeletal 16 OS=Homo sapiens GN=KRT16 PE=1 SV=4	152	51578	8	8	6	6	12.9
7	K2C6A_HUMAN	Keratin, type II cytoskeletal 6A OS=Homo sapiens GN=KRT6A PE=1 SV=3	148	60293	5	5	5	5	11.0
8	PYC_HUMAN	Pyruvate carboxylase, mitochondrial OS=Homo sapiens GN=PC PE=1 SV=2	98	130293	4	4	2	2	1.8
9	K1C17_HUMAN	Keratin, type I cytoskeletal 17 OS=Homo sapiens GN=KRT17 PE=1 SV=2	94	48361	3	3	3	3	5.8
10	ALBU_HUMAN	Serum albumin OS=Homo sapiens GN=ALB PE=1 SV=2	88	71317	3	3	3	3	5.4
11	K2C5_HUMAN	Keratin, type II cytoskeletal 5 OS=Homo sapiens GN=KRT5 PE=1 SV=3	82	62568	4	4	4	4	6.6
12	NU214_HUMAN	Nuclear pore complex protein Nup214 OS=Homo sapiens GN=NUP214 PE=1 SV=2	71	214230	7	6	5	5	3.0
13	PLEC1_HUMAN	Plectin-1 OS=Homo sapiens GN=PLEC1 PE=1 SV=3	68	533462	2	2	2	2	0.4
14	DDX54_HUMAN	ATP-dependent RNA helicase DDX54 OS=Homo sapiens GN=DDX54 PE=1 SV=2	67	98819	2	2	1	1	1.2
15	DHX9_HUMAN	ATP-dependent RNA helicase A OS=Homo sapiens GN=DHX9 PE=1 SV=4	65	142181	4	4	3	3	2.1
16	TRFL_HUMAN	Lactotransferrin OS=Homo sapiens GN=LTF PE=1 SV=6	65	80014	2	2	1	1	1.3
17	RL8_HUMAN	60S ribosomal protein L8 OS=Homo sapiens GN=RPL8 PE=1 SV=2	60	28235	2	2	2	2	7.0
18	RNC_HUMAN	Ribonuclease 3 OS=Homo sapiens GN=RNASEN PE=1 SV=2	55	160811	2	2	1	1	0.7
19	CIZ1_HUMAN	Cip1-interacting zinc finger protein OS=Homo sapiens GN=CIZ1 PE=1 SV=1	54	101052	3	3	1	1	1.2
20	HNRPU_HUMAN	Heterogeneous nuclear ribonucleoprotein U OS=Homo sapiens GN=HNRNPU PE=1 SV=6	51	91269	2	2	1	1	2.9
21	LMO7_HUMAN	LIM domain only protein 7 OS=Homo sapiens GN=LMO7 PE=1 SV=2	47	194016	1	1	1	1	0.9
22	DSG1_HUMAN	Desmoglein-1 OS=Homo sapiens GN=DSG1 PE=1 SV=1	45	114670	1	1	1	1	1.0
23	RL4_HUMAN	60S ribosomal protein L4 OS=Homo sapiens GN=RPL4 PE=1 SV=5	44	47953	1	1	1	1	2.6
24	K2C80_HUMAN	Keratin, type II cytoskeletal 80 OS=Homo sapiens GN=KRT80 PE=1 SV=2	44	51007	1	1	1	1	2.7
25	IGJ_HUMAN	Immunoglobulin J chain OS=Homo sapiens GN=IGJ PE=1 SV=4	44	18543	1	1	1	1	7.5
26	SP16H_HUMAN	FACT complex subunit SPT16 OS=Homo sapiens GN=SUPT16H PE=1 SV=1	43	120409	2	2	1	1	0.7
27	K1H1_HUMAN	Keratin, type I cuticular Ha1 OS=Homo sapiens GN=KRT31 PE=1 SV=3	41	48633	2	2	2	2	3.6
28	FILA2_HUMAN	Filaggrin-2 OS=Homo sapiens GN=FLG2 PE=1 SV=1	38	249296	1	1	1	1	0.5
29	ACTA_HUMAN	Actin, aortic smooth muscle OS=Homo sapiens GN=ACTA2 PE=1 SV=1	38	42381	1	1	1	1	2.7
30	IGHG1_HUMAN	Ig gamma-1 chain C region OS=Homo sapiens GN=IGHG1 PE=1 SV=1	35	36596	1	1	1	1	2.1
31	DCD_HUMAN	Dermcidin OS=Homo sapiens GN=DCD PE=1 SV=2	35	11391	1	1	1	1	10.0
32	DEF1_HUMAN	Neutrophil defensin 1 OS=Homo sapiens GN=DEFA1 PE=1 SV=1	34	10536	1	1	1	1	9.6
33	RL15_HUMAN	60S ribosomal protein L15 OS=Homo sapiens GN=RPL15 PE=1 SV=2	33	24245	1	1	1	1	4.4
34	KPRP_HUMAN	Keratinocyte proline-rich protein OS=Homo sapiens GN=KPRP PE=1 SV=1	33	67172	2	2	1	1	1.6
35	CCAR1_HUMAN	Cell division cycle and apoptosis regulator protein 1 OS=Homo sapiens GN=CCAR1 PE=1 SV=2	32	133423	1	1	1	1	0.8
36	PYR1_HUMAN	CAD protein OS=Homo sapiens GN=CAD PE=1 SV=3	31	245167	1	1	1	1	0.4
37	ACACB_HUMAN	Acetyl-CoA carboxylase 2 OS=Homo sapiens GN=ACACB PE=1 SV=2	31	278375	1	1	1	1	0.4
38	TNR6A_HUMAN	Trinucleotide repeat-containing gene 6A protein OS=Homo sapiens GN=TNRC6A PE=1 SV=1	31	210942	1	1	1	1	0.6
39	TITIN_HUMAN	Titin OS=Homo sapiens GN=TTN PE=1 SV=2	30	3843119	1	1	1	1	0.0
40	UBR4_HUMAN	E3 ubiquitin-protein ligase UBR4 OS=Homo sapiens GN=UBR4 PE=1 SV=1	30	580547	1	1	1	1	0.1
41	KV201_HUMAN	Ig kappa chain V-II region Cum OS=Homo sapiens PE=1 SV=1	30	12782	1	1	1	1	11.3
42	ADNP_HUMAN	Activity-dependent neuroprotector homeobox protein OS=Homo sapiens GN=ADNP PE=1 SV=1	28	124854	2	2	1	1	0.9
43	CYTA_HUMAN	Cystatin-A OS=Homo sapiens GN=CSTA PE=1 SV=1	27	11000	1	1	1	1	7.1
44	H3L_HUMAN	Histone H3-like OS=Homo sapiens PE=1 SV=3	27	15318	1	1	1	1	6.7
45	DESP_HUMAN	Desmoplakin OS=Homo sapiens GN=DSP PE=1 SV=3	27	334021	1	1	1	1	0.3
46	F120B_HUMAN	Constitutive coactivator of peroxisome proliferator-activated receptor gamma OS=Homo sapiens GN=FAM120B PE=1 SV=1	27	105769	1	1	1	1	0.7
47	TNIP2_HUMAN	TNFAIP3-interacting protein 2 OS=Homo sapiens GN=TNIP2 PE=1 SV=1	26	49240	1	1	1	1	1.9
48	SPD2A_HUMAN	SH3 and PX domain-containing protein 2A OS=Homo sapiens GN=SH3PXD2A PE=1 SV=1	26	125897	1	1	1	1	0.9
49	S10A8_HUMAN	Protein S100-A8 OS=Homo sapiens GN=S100A8 PE=1 SV=1	24	10885	1	1	1	1	7.5
50	IGHA1_HUMAN	Ig alpha-1 chain C region OS=Homo sapiens GN=IGHA1 PE=1 SV=2	24	38486	1	1	1	1	2.0
51	CPSM_HUMAN	Carbamoyl-phosphate synthase [ammonia], mitochondrial OS=Homo sapiens GN=CPS1 PE=1 SV=2	24	165975	1	0	1	0	0.5
52	SC16A_HUMAN	Protein transport protein Sec16A OS=Homo sapiens GN=SEC16A PE=1 SV=3	23	234855	1	1	1	1	0.5
53	YO003_HUMAN	Uncharacterized protein HSD47 OS=Homo sapiens GN=HSD47 PE=2 SV=1	23	33173	2	2	1	1	3.3
54	ATX2L_HUMAN	Ataxin-2-like protein OS=Homo sapiens GN=ATXN2L PE=1 SV=2	23	113589	1	1	1	1	0.8
55	HORN_HUMAN	Hornerin OS=Homo sapiens GN=HRNR PE=1 SV=2	22	283140	1	1	1	1	0.7
