# Supplementary material for: α-/γ-Taxilin are required for centriolar subdistal appendage assembly and microtubule organization
Source: eLife. 2022 Feb 4;11:e73252. doi: 10.7554/eLife.73252 (PMC8816381; doi:10.7554/eLife.73252)
Supplement: Figure 1—figure supplement 1—source data 2. [file elife-73252-fig1-figsupp1-data2.zip › Figure 1-figure supplement 1-source data 2/CCDC120-APEX2-Mass spectrometry data/20180115-CCDC120-APEX2/18-018_MDD0115_proteins/NC2_F018510.csv]

Protein hits	--------------------------------------------------------
prot_hit_num	prot_acc	prot_desc	prot_score	prot_mass	prot_matches	prot_matches_sig	prot_sequences	prot_sequences_sig	prot_cover
1	K1C9_HUMAN	Keratin, type I cytoskeletal 9 OS=Homo sapiens GN=KRT9 PE=1 SV=3	647	62255	21	19	12	10	21.7
2	K22E_HUMAN	Keratin, type II cytoskeletal 2 epidermal OS=Homo sapiens GN=KRT2 PE=1 SV=2	578	65678	25	24	15	15	22.1
3	K1C10_HUMAN	Keratin, type I cytoskeletal 10 OS=Homo sapiens GN=KRT10 PE=1 SV=6	557	59020	21	19	13	12	21.1
4	K2C1_HUMAN	Keratin, type II cytoskeletal 1 OS=Homo sapiens GN=KRT1 PE=1 SV=6	485	66170	27	23	17	17	20.0
5	K1C16_HUMAN	Keratin, type I cytoskeletal 16 OS=Homo sapiens GN=KRT16 PE=1 SV=4	435	51578	14	13	10	10	22.2
6	K2C6B_HUMAN	Keratin, type II cytoskeletal 6B OS=Homo sapiens GN=KRT6B PE=1 SV=5	433	60315	22	20	15	15	22.3
7	K2C6A_HUMAN	Keratin, type II cytoskeletal 6A OS=Homo sapiens GN=KRT6A PE=1 SV=3	328	60293	20	18	15	15	22.2
8	DDX3X_HUMAN	ATP-dependent RNA helicase DDX3X OS=Homo sapiens GN=DDX3X PE=1 SV=3	317	73597	15	12	12	9	15.0
9	K1C14_HUMAN	Keratin, type I cytoskeletal 14 OS=Homo sapiens GN=KRT14 PE=1 SV=4	275	51872	8	8	7	7	15.5
10	DESP_HUMAN	Desmoplakin OS=Homo sapiens GN=DSP PE=1 SV=3	246	334021	16	15	13	12	4.2
11	K2C5_HUMAN	Keratin, type II cytoskeletal 5 OS=Homo sapiens GN=KRT5 PE=1 SV=3	241	62568	19	18	13	13	17.3
12	LMNA_HUMAN	Lamin-A/C OS=Homo sapiens GN=LMNA PE=1 SV=1	187	74380	6	5	5	4	8.0
13	KR111_HUMAN	Keratin-associated protein 11-1 OS=Homo sapiens GN=KRTAP11-1 PE=1 SV=1	175	18385	4	4	1	1	6.7
14	HNRPM_HUMAN	Heterogeneous nuclear ribonucleoprotein M OS=Homo sapiens GN=HNRNPM PE=1 SV=3	156	77749	5	5	3	3	4.1
15	SFPQ_HUMAN	Splicing factor, proline- and glutamine-rich OS=Homo sapiens GN=SFPQ PE=1 SV=2	145	76216	8	8	4	4	6.2
16	K1C17_HUMAN	Keratin, type I cytoskeletal 17 OS=Homo sapiens GN=KRT17 PE=1 SV=2	133	48361	5	5	4	4	7.9
17	K1H1_HUMAN	Keratin, type I cuticular Ha1 OS=Homo sapiens GN=KRT31 PE=1 SV=3	128	48633	7	7	5	5	9.6
18	ZN326_HUMAN	Zinc finger protein 326 OS=Homo sapiens GN=ZNF326 PE=1 SV=2	117	65955	4	4	4	4	7.6
19	KT33A_HUMAN	Keratin, type I cuticular Ha3-I OS=Homo sapiens GN=KRT33A PE=1 SV=2	115	47166	6	6	5	5	9.9
20	KRT81_HUMAN	Keratin, type II cuticular Hb1 OS=Homo sapiens GN=KRT81 PE=1 SV=2	114	56875	6	6	5	5	8.7
21	RBM14_HUMAN	RNA-binding protein 14 OS=Homo sapiens GN=RBM14 PE=1 SV=2	103	69620	7	7	6	6	9.6
22	PSMD2_HUMAN	26S proteasome non-ATPase regulatory subunit 2 OS=Homo sapiens GN=PSMD2 PE=1 SV=3	99	100877	3	3	2	2	3.0
23	K2C80_HUMAN	Keratin, type II cytoskeletal 80 OS=Homo sapiens GN=KRT80 PE=1 SV=2	93	51007	2	2	1	1	2.7
24	KRT85_HUMAN	Keratin, type II cuticular Hb5 OS=Homo sapiens GN=KRT85 PE=1 SV=1	88	57306	6	6	5	5	8.7
25	ZCCHV_HUMAN	Zinc finger CCCH-type antiviral protein 1 OS=Homo sapiens GN=ZC3HAV1 PE=1 SV=3	81	103135	1	1	1	1	1.7
26	TAB2_HUMAN	Mitogen-activated protein kinase kinase kinase 7-interacting protein 2 OS=Homo sapiens GN=MAP3K7IP2 PE=1 SV=1	80	77017	3	3	2	2	3.8
27	PLAK_HUMAN	Junction plakoglobin OS=Homo sapiens GN=JUP PE=1 SV=3	79	82434	3	3	3	3	4.4
28	CC120_HUMAN	Coiled-coil domain-containing protein 120 OS=Homo sapiens GN=CCDC120 PE=1 SV=1	79	68153	3	3	2	2	3.2
29	DDX17_HUMAN	Probable ATP-dependent RNA helicase DDX17 OS=Homo sapiens GN=DDX17 PE=1 SV=1	74	72953	2	2	2	2	3.7
30	RL4_HUMAN	60S ribosomal protein L4 OS=Homo sapiens GN=RPL4 PE=1 SV=5	71	47953	2	2	1	1	2.6
31	DSG1_HUMAN	Desmoglein-1 OS=Homo sapiens GN=DSG1 PE=1 SV=1	70	114670	1	1	1	1	1.0
32	RL8_HUMAN	60S ribosomal protein L8 OS=Homo sapiens GN=RPL8 PE=1 SV=2	70	28235	3	3	2	2	7.0
33	TAF4_HUMAN	Transcription initiation factor TFIID subunit 4 OS=Homo sapiens GN=TAF4 PE=1 SV=2	67	110332	2	2	2	2	2.4
34	EIF3B_HUMAN	Eukaryotic translation initiation factor 3 subunit B OS=Homo sapiens GN=EIF3B PE=1 SV=3	65	92823	1	1	1	1	1.7
35	PYC_HUMAN	Pyruvate carboxylase, mitochondrial OS=Homo sapiens GN=PC PE=1 SV=2	63	130293	3	2	3	2	2.5
36	CATD_HUMAN	Cathepsin D OS=Homo sapiens GN=CTSD PE=1 SV=1	61	45037	2	2	1	1	1.9
37	TAF6_HUMAN	Transcription initiation factor TFIID subunit 6 OS=Homo sapiens GN=TAF6 PE=1 SV=1	61	73250	1	1	1	1	1.8
38	NDUS1_HUMAN	NADH-ubiquinone oxidoreductase 75 kDa subunit, mitochondrial OS=Homo sapiens GN=NDUFS1 PE=1 SV=3	60	80443	2	2	1	1	1.4
39	PKP1_HUMAN	Plakophilin-1 OS=Homo sapiens GN=PKP1 PE=1 SV=2	59	84119	1	1	1	1	1.5
40	FILA2_HUMAN	Filaggrin-2 OS=Homo sapiens GN=FLG2 PE=1 SV=1	59	249296	1	1	1	1	0.5
41	ATPA_HUMAN	ATP synthase subunit alpha, mitochondrial OS=Homo sapiens GN=ATP5A1 PE=1 SV=1	57	59828	3	3	1	1	1.3
42	KRT36_HUMAN	Keratin, type I cuticular Ha6 OS=Homo sapiens GN=KRT36 PE=1 SV=1	56	53354	4	3	2	2	4.1
43	MATR3_HUMAN	Matrin-3 OS=Homo sapiens GN=MATR3 PE=1 SV=2	55	95078	3	3	2	2	2.4
44	MYO1C_HUMAN	Myosin-Ic OS=Homo sapiens GN=MYO1C PE=1 SV=3	55	122503	1	1	1	1	0.8
45	PGH2_HUMAN	Prostaglandin G/H synthase 2 OS=Homo sapiens GN=PTGS2 PE=1 SV=2	55	69693	1	1	1	1	1.7
46	NSUN2_HUMAN	tRNA (cytosine-5-)-methyltransferase NSUN2 OS=Homo sapiens GN=NSUN2 PE=1 SV=2	54	87214	1	1	1	1	1.3
47	ACTB_HUMAN	Actin, cytoplasmic 1 OS=Homo sapiens GN=ACTB PE=1 SV=1	52	42052	2	1	2	1	10.4
48	ANXA2_HUMAN	Annexin A2 OS=Homo sapiens GN=ANXA2 PE=1 SV=2	51	38808	2	2	1	1	2.9
49	DEF_HUMAN	Digestive organ expansion factor homolog OS=Homo sapiens GN=DEF PE=1 SV=2	50	87343	2	2	1	1	1.3
50	KRT82_HUMAN	Keratin, type II cuticular Hb2 OS=Homo sapiens GN=KRT82 PE=1 SV=3	48	57985	2	2	2	2	3.3
51	FKB1A_HUMAN	Peptidyl-prolyl cis-trans isomerase FKBP1A OS=Homo sapiens GN=FKBP1A PE=1 SV=2	48	12000	2	2	1	1	12.0
52	HS90B_HUMAN	Heat shock protein HSP 90-beta OS=Homo sapiens GN=HSP90AB1 PE=1 SV=4	47	83554	4	3	3	2	3.6
53	CPT1A_HUMAN	Carnitine O-palmitoyltransferase 1, liver isoform OS=Homo sapiens GN=CPT1A PE=1 SV=2	47	88995	1	1	1	1	1.8
54	XRN2_HUMAN	5~-3~ exoribonuclease 2 OS=Homo sapiens GN=XRN2 PE=1 SV=1	45	109426	1	1	1	1	1.3
55	DACT1_HUMAN	Dapper homolog 1 OS=Homo sapiens GN=DACT1 PE=2 SV=2	43	91145	3	3	1	1	0.7
56	DCD_HUMAN	Dermcidin OS=Homo sapiens GN=DCD PE=1 SV=2	43	11391	1	1	1	1	10.0
57	CS021_HUMAN	Uncharacterized protein C19orf21 OS=Homo sapiens GN=C19orf21 PE=1 SV=1	43	75482	2	2	2	2	3.7
58	KRA2X_HUMAN	Putative keratin-associated protein ENSP00000381495 OS=Homo sapiens PE=3 SV=1	42	15455	3	3	1	1	7.8
59	MCM4_HUMAN	DNA replication licensing factor MCM4 OS=Homo sapiens GN=MCM4 PE=1 SV=5	40	97068	1	1	1	1	1.0
60	GRP78_HUMAN	78 kDa glucose-regulated protein OS=Homo sapiens GN=HSPA5 PE=1 SV=2	39	72402	2	1	2	1	2.9
61	HORN_HUMAN	Hornerin OS=Homo sapiens GN=HRNR PE=1 SV=2	38	283140	3	3	2	2	1.2
62	APOE_HUMAN	Apolipoprotein E OS=Homo sapiens GN=APOE PE=1 SV=1	37	36246	1	1	1	1	2.8
63	DDX54_HUMAN	ATP-dependent RNA helicase DDX54 OS=Homo sapiens GN=DDX54 PE=1 SV=2	36	98819	1	1	1	1	1.2
64	GLRX1_HUMAN	Glutaredoxin-1 OS=Homo sapiens GN=GLRX PE=1 SV=2	35	12053	1	1	1	1	7.5
65	TITIN_HUMAN	Titin OS=Homo sapiens GN=TTN PE=1 SV=2	35	3843119	2	2	1	1	0.0
66	KPRP_HUMAN	Keratinocyte proline-rich protein OS=Homo sapiens GN=KPRP PE=1 SV=1	34	67172	3	3	1	1	1.9
67	ALBU_HUMAN	Serum albumin OS=Homo sapiens GN=ALB PE=1 SV=2	33	71317	2	2	2	2	3.4
68	PKP2_HUMAN	Plakophilin-2 OS=Homo sapiens GN=PKP2 PE=1 SV=1	33	97852	2	2	2	2	2.4
69	RL3_HUMAN	60S ribosomal protein L3 OS=Homo sapiens GN=RPL3 PE=1 SV=2	31	46365	1	1	1	1	1.7
70	RL13_HUMAN	60S ribosomal protein L13 OS=Homo sapiens GN=RPL13 PE=1 SV=4	31	24304	1	1	1	1	5.2
71	EF2_HUMAN	Elongation factor 2 OS=Homo sapiens GN=EEF2 PE=1 SV=4	31	96246	3	2	2	2	1.3
72	SC24C_HUMAN	Protein transport protein Sec24C OS=Homo sapiens GN=SEC24C PE=1 SV=3	30	119789	1	1	1	1	1.2
73	K2C8_HUMAN	Keratin, type II cytoskeletal 8 OS=Homo sapiens GN=KRT8 PE=1 SV=7	29	53671	4	3	4	3	4.1
74	ACTBL_HUMAN	Beta-actin-like protein 2 OS=Homo sapiens GN=ACTBL2 PE=1 SV=2	29	42318	1	1	1	1	7.7
75	UBP20_HUMAN	Ubiquitin carboxyl-terminal hydrolase 20 OS=Homo sapiens GN=USP20 PE=1 SV=2	29	103763	1	1	1	1	0.9
76	MCM6_HUMAN	DNA replication licensing factor MCM6 OS=Homo sapiens GN=MCM6 PE=1 SV=1	28	93801	2	2	1	1	0.7
77	RL15_HUMAN	60S ribosomal protein L15 OS=Homo sapiens GN=RPL15 PE=1 SV=2	28	24245	1	1	1	1	4.4
78	ZEB1_HUMAN	Zinc finger E-box-binding homeobox 1 OS=Homo sapiens GN=ZEB1 PE=1 SV=2	28	125822	1	1	1	1	0.8
79	ZYX_HUMAN	Zyxin OS=Homo sapiens GN=ZYX PE=1 SV=1	27	62436	1	1	1	1	2.1
80	CA175_HUMAN	Uncharacterized protein C1orf175 OS=Homo sapiens GN=C1orf175 PE=2 SV=3	27	147283	1	1	1	1	0.5
81	TRI34_HUMAN	Tripartite motif-containing protein 34 OS=Homo sapiens GN=TRIM34 PE=1 SV=2	27	58138	1	1	1	1	1.2
82	FOXK2_HUMAN	Forkhead box protein K2 OS=Homo sapiens GN=FOXK2 PE=1 SV=3	27	69248	1	1	1	1	1.2
83	ABCE1_HUMAN	ATP-binding cassette sub-family E member 1 OS=Homo sapiens GN=ABCE1 PE=1 SV=1	26	68240	2	1	1	1	1.2
84	CYTM_HUMAN	Cystatin-M OS=Homo sapiens GN=CST6 PE=1 SV=1	26	16785	1	1	1	1	7.4
85	PLOD1_HUMAN	Procollagen-lysine,2-oxoglutarate 5-dioxygenase 1 OS=Homo sapiens GN=PLOD1 PE=1 SV=2	26	84068	2	2	1	1	1.0
86	PTHD3_HUMAN	Patched domain-containing protein 3 OS=Homo sapiens GN=PTCHD3 PE=1 SV=2	25	87860	1	1	1	1	0.8
87	MCM7_HUMAN	DNA replication licensing factor MCM7 OS=Homo sapiens GN=MCM7 PE=1 SV=4	25	81884	2	1	1	1	1.4
88	4F2_HUMAN	4F2 cell-surface antigen heavy chain OS=Homo sapiens GN=SLC3A2 PE=1 SV=3	25	68180	1	1	1	1	2.1
89	HXK2_HUMAN	Hexokinase-2 OS=Homo sapiens GN=HK2 PE=1 SV=2	25	103739	1	1	1	1	0.9
90	HNRPU_HUMAN	Heterogeneous nuclear ribonucleoprotein U OS=Homo sapiens GN=HNRNPU PE=1 SV=6	25	91269	1	1	1	1	2.9
91	TNIP2_HUMAN	TNFAIP3-interacting protein 2 OS=Homo sapiens GN=TNIP2 PE=1 SV=1	24	49240	1	1	1	1	1.9
92	IGHG1_HUMAN	Ig gamma-1 chain C region OS=Homo sapiens GN=IGHG1 PE=1 SV=1	24	36596	1	1	1	1	2.1
93	SF01_HUMAN	Splicing factor 1 OS=Homo sapiens GN=SF1 PE=1 SV=4	24	68514	1	1	1	1	1.6
94	LOXE3_HUMAN	Epidermis-type lipoxygenase 3 OS=Homo sapiens GN=ALOXE3 PE=1 SV=1	23	81860	2	1	1	1	1.1
95	AGAP3_HUMAN	Arf-GAP with GTPase, ANK repeat and PH domain-containing protein 3 OS=Homo sapiens GN=AGAP3 PE=1 SV=2	23	95898	1	1	1	1	1.4
96	ABC3G_HUMAN	DNA dC->dU-editing enzyme APOBEC-3G OS=Homo sapiens GN=APOBEC3G PE=1 SV=1	23	47233	2	2	1	1	1.6
97	PCGF5_HUMAN	Polycomb group RING finger protein 5 OS=Homo sapiens GN=PCGF5 PE=2 SV=1	23	30493	1	1	1	1	2.0
98	KKCC1_HUMAN	Calcium/calmodulin-dependent protein kinase kinase 1 OS=Homo sapiens GN=CAMKK1 PE=1 SV=2	22	56157	1	1	1	1	1.6
99	CBPC3_HUMAN	Cytosolic carboxypeptidase 3 OS=Homo sapiens GN=AGBL3 PE=2 SV=2	22	117135	1	1	1	1	1.0
100	PKP3_HUMAN	Plakophilin-3 OS=Homo sapiens GN=PKP3 PE=1 SV=1	22	87485	2	1	2	1	2.0
101	ITIH2_HUMAN	Inter-alpha-trypsin inhibitor heavy chain H2 OS=Homo sapiens GN=ITIH2 PE=1 SV=2	22	106853	1	1	1	1	1.0
102	QRIC1_HUMAN	Glutamine-rich protein 1 OS=Homo sapiens GN=QRICH1 PE=1 SV=1	22	86838	1	1	1	1	1.4
103	CXCR7_HUMAN	C-X-C chemokine receptor type 7 OS=Homo sapiens GN=CXCR7 PE=1 SV=3	22	42264	1	1	1	1	1.4
104	SPR1B_HUMAN	Cornifin-B OS=Homo sapiens GN=SPRR1B PE=1 SV=2	21	10337	1	1	1	1	9.0
105	DYN2_HUMAN	Dynamin-2 OS=Homo sapiens GN=DNM2 PE=1 SV=2	21	98345	1	1	1	1	0.9
106	IF4G2_HUMAN	Eukaryotic translation initiation factor 4 gamma 2 OS=Homo sapiens GN=EIF4G2 PE=1 SV=1	21	102810	1	1	1	1	1.1
107	HS105_HUMAN	Heat shock protein 105 kDa OS=Homo sapiens GN=HSPH1 PE=1 SV=1	20	97716	1	0	1	0	1.0
108	IAH1_HUMAN	Isoamyl acetate-hydrolyzing esterase 1 homolog OS=Homo sapiens GN=IAH1 PE=1 SV=1	20	28037	1	1	1	1	3.2
109	C2D1B_HUMAN	Coiled-coil and C2 domain-containing protein 1B OS=Homo sapiens GN=CC2D1B PE=1 SV=1	20	94394	1	1	1	1	0.9
