# Supplementary material for: α-/γ-Taxilin are required for centriolar subdistal appendage assembly and microtubule organization
Source: eLife. 2022 Feb 4;11:e73252. doi: 10.7554/eLife.73252 (PMC8816381; doi:10.7554/eLife.73252)
Supplement: Figure 1—figure supplement 1—source data 2. [file elife-73252-fig1-figsupp1-data2.zip › Figure 1-figure supplement 1-source data 2/CCDC120-APEX2-Mass spectrometry data/20180115-CCDC120-APEX2/18-018_MDD0115_proteins/NC3_F018511.csv]

Protein hits	--------------------------------------------------------
prot_hit_num	prot_acc	prot_desc	prot_score	prot_mass	prot_matches	prot_matches_sig	prot_sequences	prot_sequences_sig	prot_cover
1	K1C9_HUMAN	Keratin, type I cytoskeletal 9 OS=Homo sapiens GN=KRT9 PE=1 SV=3	699	62255	27	26	11	10	19.6
2	K22E_HUMAN	Keratin, type II cytoskeletal 2 epidermal OS=Homo sapiens GN=KRT2 PE=1 SV=2	510	65678	17	17	9	9	15.5
3	K1C10_HUMAN	Keratin, type I cytoskeletal 10 OS=Homo sapiens GN=KRT10 PE=1 SV=6	467	59020	19	19	12	12	19.9
4	K2C1_HUMAN	Keratin, type II cytoskeletal 1 OS=Homo sapiens GN=KRT1 PE=1 SV=6	413	66170	25	20	14	14	19.9
5	K1C16_HUMAN	Keratin, type I cytoskeletal 16 OS=Homo sapiens GN=KRT16 PE=1 SV=4	308	51578	15	14	10	9	22.2
6	K2C6B_HUMAN	Keratin, type II cytoskeletal 6B OS=Homo sapiens GN=KRT6B PE=1 SV=5	250	60315	11	11	7	7	14.0
7	K1C14_HUMAN	Keratin, type I cytoskeletal 14 OS=Homo sapiens GN=KRT14 PE=1 SV=4	232	51872	12	12	7	7	15.5
8	K2C6A_HUMAN	Keratin, type II cytoskeletal 6A OS=Homo sapiens GN=KRT6A PE=1 SV=3	209	60293	9	9	5	5	9.2
9	K2C5_HUMAN	Keratin, type II cytoskeletal 5 OS=Homo sapiens GN=KRT5 PE=1 SV=3	170	62568	11	10	8	7	14.2
10	LMNA_HUMAN	Lamin-A/C OS=Homo sapiens GN=LMNA PE=1 SV=1	132	74380	4	3	3	2	5.0
11	DESP_HUMAN	Desmoplakin OS=Homo sapiens GN=DSP PE=1 SV=3	129	334021	8	8	6	6	2.0
12	K1C17_HUMAN	Keratin, type I cytoskeletal 17 OS=Homo sapiens GN=KRT17 PE=1 SV=2	121	48361	6	6	4	4	7.9
13	CH60_HUMAN	60 kDa heat shock protein, mitochondrial OS=Homo sapiens GN=HSPD1 PE=1 SV=2	106	61187	5	5	2	2	3.3
14	HNRPM_HUMAN	Heterogeneous nuclear ribonucleoprotein M OS=Homo sapiens GN=HNRNPM PE=1 SV=3	101	77749	3	3	2	2	2.2
15	PKP1_HUMAN	Plakophilin-1 OS=Homo sapiens GN=PKP1 PE=1 SV=2	80	84119	1	1	1	1	1.5
16	PAIRB_HUMAN	Plasminogen activator inhibitor 1 RNA-binding protein OS=Homo sapiens GN=SERBP1 PE=1 SV=2	76	44995	1	1	1	1	3.9
17	K2C8_HUMAN	Keratin, type II cytoskeletal 8 OS=Homo sapiens GN=KRT8 PE=1 SV=7	75	53671	7	7	4	4	7.2
18	DSG1_HUMAN	Desmoglein-1 OS=Homo sapiens GN=DSG1 PE=1 SV=1	72	114670	1	1	1	1	1.0
19	TCPE_HUMAN	T-complex protein 1 subunit epsilon OS=Homo sapiens GN=CCT5 PE=1 SV=1	66	60089	1	1	1	1	1.8
20	CATD_HUMAN	Cathepsin D OS=Homo sapiens GN=CTSD PE=1 SV=1	64	45037	4	4	1	1	1.9
21	DDX17_HUMAN	Probable ATP-dependent RNA helicase DDX17 OS=Homo sapiens GN=DDX17 PE=1 SV=1	64	72953	1	1	1	1	2.2
22	K2C80_HUMAN	Keratin, type II cytoskeletal 80 OS=Homo sapiens GN=KRT80 PE=1 SV=2	63	51007	2	2	2	2	4.2
23	BIRC2_HUMAN	Baculoviral IAP repeat-containing protein 2 OS=Homo sapiens GN=BIRC2 PE=1 SV=2	61	71109	1	1	1	1	1.5
24	ACTA_HUMAN	Actin, aortic smooth muscle OS=Homo sapiens GN=ACTA2 PE=1 SV=1	59	42381	2	2	2	2	5.6
25	RL8_HUMAN	60S ribosomal protein L8 OS=Homo sapiens GN=RPL8 PE=1 SV=2	57	28235	2	2	2	2	7.0
26	RL4_HUMAN	60S ribosomal protein L4 OS=Homo sapiens GN=RPL4 PE=1 SV=5	56	47953	1	1	1	1	2.6
27	ATPA_HUMAN	ATP synthase subunit alpha, mitochondrial OS=Homo sapiens GN=ATP5A1 PE=1 SV=1	56	59828	2	2	2	2	2.7
28	FILA2_HUMAN	Filaggrin-2 OS=Homo sapiens GN=FLG2 PE=1 SV=1	55	249296	2	2	1	1	0.5
29	DDX3X_HUMAN	ATP-dependent RNA helicase DDX3X OS=Homo sapiens GN=DDX3X PE=1 SV=3	51	73597	3	3	2	2	2.9
30	IF2B1_HUMAN	Insulin-like growth factor 2 mRNA-binding protein 1 OS=Homo sapiens GN=IGF2BP1 PE=1 SV=1	51	63759	2	2	1	1	2.1
31	DDX5_HUMAN	Probable ATP-dependent RNA helicase DDX5 OS=Homo sapiens GN=DDX5 PE=1 SV=1	50	69618	2	2	2	2	2.8
32	FBF1_HUMAN	Fas-binding factor 1 OS=Homo sapiens GN=FBF1 PE=1 SV=2	45	125769	1	1	1	1	0.6
33	TGM1_HUMAN	Protein-glutamine gamma-glutamyltransferase K OS=Homo sapiens GN=TGM1 PE=1 SV=4	45	90529	2	2	1	1	1.1
34	TPIS_HUMAN	Triosephosphate isomerase OS=Homo sapiens GN=TPI1 PE=1 SV=2	45	26938	2	2	1	1	4.8
35	KV201_HUMAN	Ig kappa chain V-II region Cum OS=Homo sapiens PE=1 SV=1	44	12782	1	1	1	1	11.3
36	VIME_HUMAN	Vimentin OS=Homo sapiens GN=VIM PE=1 SV=4	44	53676	1	1	1	1	1.7
37	DCD_HUMAN	Dermcidin OS=Homo sapiens GN=DCD PE=1 SV=2	43	11391	1	1	1	1	10.0
38	HSP7C_HUMAN	Heat shock cognate 71 kDa protein OS=Homo sapiens GN=HSPA8 PE=1 SV=1	42	71082	4	3	2	2	2.8
39	GRP75_HUMAN	Stress-70 protein, mitochondrial OS=Homo sapiens GN=HSPA9 PE=1 SV=2	40	73920	1	1	1	1	1.3
40	K2C7_HUMAN	Keratin, type II cytoskeletal 7 OS=Homo sapiens GN=KRT7 PE=1 SV=4	38	51430	2	2	1	1	1.9
41	IGHG1_HUMAN	Ig gamma-1 chain C region OS=Homo sapiens GN=IGHG1 PE=1 SV=1	38	36596	1	1	1	1	2.1
42	NCLN_HUMAN	Nicalin OS=Homo sapiens GN=NCLN PE=1 SV=2	34	63106	1	1	1	1	1.6
43	YTHD1_HUMAN	YTH domain family protein 1 OS=Homo sapiens GN=YTHDF1 PE=1 SV=1	34	61007	2	2	1	1	1.8
44	NONO_HUMAN	Non-POU domain-containing octamer-binding protein OS=Homo sapiens GN=NONO PE=1 SV=4	32	54311	1	1	1	1	2.5
45	TAF4_HUMAN	Transcription initiation factor TFIID subunit 4 OS=Homo sapiens GN=TAF4 PE=1 SV=2	32	110332	1	1	1	1	1.1
46	HORN_HUMAN	Hornerin OS=Homo sapiens GN=HRNR PE=1 SV=2	30	283140	2	2	2	2	1.2
47	BORG5_HUMAN	Cdc42 effector protein 1 OS=Homo sapiens GN=CDC42EP1 PE=1 SV=1	29	40384	2	2	1	1	2.3
48	PYC_HUMAN	Pyruvate carboxylase, mitochondrial OS=Homo sapiens GN=PC PE=1 SV=2	28	130293	1	1	1	1	1.0
49	RRF2M_HUMAN	Ribosome-releasing factor 2, mitochondrial OS=Homo sapiens GN=GFM2 PE=1 SV=1	27	87401	1	1	1	1	1.3
50	PLAK_HUMAN	Junction plakoglobin OS=Homo sapiens GN=JUP PE=1 SV=3	27	82434	1	1	1	1	1.6
51	ZEB1_HUMAN	Zinc finger E-box-binding homeobox 1 OS=Homo sapiens GN=ZEB1 PE=1 SV=2	26	125822	1	1	1	1	0.8
52	ALBU_HUMAN	Serum albumin OS=Homo sapiens GN=ALB PE=1 SV=2	26	71317	2	2	2	2	2.5
53	ADDB_HUMAN	Beta-adducin OS=Homo sapiens GN=ADD2 PE=1 SV=3	26	81260	1	1	1	1	0.7
54	CYTA_HUMAN	Cystatin-A OS=Homo sapiens GN=CSTA PE=1 SV=1	26	11000	1	1	1	1	7.1
55	HSP71_HUMAN	Heat shock 70 kDa protein 1A/1B OS=Homo sapiens GN=HSPA1A PE=1 SV=5	24	70294	1	1	1	1	2.0
56	RL3_HUMAN	60S ribosomal protein L3 OS=Homo sapiens GN=RPL3 PE=1 SV=2	23	46365	1	1	1	1	1.7
57	HSDL2_HUMAN	Hydroxysteroid dehydrogenase-like protein 2 OS=Homo sapiens GN=HSDL2 PE=1 SV=1	23	45651	1	1	1	1	2.2
58	CNDD3_HUMAN	Condensin-2 complex subunit D3 OS=Homo sapiens GN=NCAPD3 PE=1 SV=2	22	170950	1	1	1	1	0.5
59	HNRH1_HUMAN	Heterogeneous nuclear ribonucleoprotein H OS=Homo sapiens GN=HNRNPH1 PE=1 SV=4	22	49484	1	0	1	0	4.5
60	TNIP2_HUMAN	TNFAIP3-interacting protein 2 OS=Homo sapiens GN=TNIP2 PE=1 SV=1	22	49240	2	2	1	1	1.9
61	KR111_HUMAN	Keratin-associated protein 11-1 OS=Homo sapiens GN=KRTAP11-1 PE=1 SV=1	22	18385	1	1	1	1	6.7
62	TAB2_HUMAN	Mitogen-activated protein kinase kinase kinase 7-interacting protein 2 OS=Homo sapiens GN=MAP3K7IP2 PE=1 SV=1	21	77017	1	1	1	1	2.2
63	TCPB_HUMAN	T-complex protein 1 subunit beta OS=Homo sapiens GN=CCT2 PE=1 SV=4	21	57794	1	1	1	1	1.9
