# Supplementary material for: α-/γ-Taxilin are required for centriolar subdistal appendage assembly and microtubule organization
Source: eLife. 2022 Feb 4;11:e73252. doi: 10.7554/eLife.73252 (PMC8816381; doi:10.7554/eLife.73252)
Supplement: Figure 1—figure supplement 1—source data 2. [file elife-73252-fig1-figsupp1-data2.zip › Figure 1-figure supplement 1-source data 2/CCDC120-APEX2-Mass spectrometry data/20180115-CCDC120-APEX2/18-018_MDD0115_proteins/NC4_F018512.csv]

Protein hits	--------------------------------------------------------
prot_hit_num	prot_acc	prot_desc	prot_score	prot_mass	prot_matches	prot_matches_sig	prot_sequences	prot_sequences_sig	prot_cover
1	K22E_HUMAN	Keratin, type II cytoskeletal 2 epidermal OS=Homo sapiens GN=KRT2 PE=1 SV=2	1098	65678	39	39	20	20	29.9
2	K1C9_HUMAN	Keratin, type I cytoskeletal 9 OS=Homo sapiens GN=KRT9 PE=1 SV=3	892	62255	27	26	13	13	22.2
3	K2C1_HUMAN	Keratin, type II cytoskeletal 1 OS=Homo sapiens GN=KRT1 PE=1 SV=6	696	66170	37	34	19	18	23.4
4	K1C10_HUMAN	Keratin, type I cytoskeletal 10 OS=Homo sapiens GN=KRT10 PE=1 SV=6	690	59020	27	27	15	15	22.4
5	K1C16_HUMAN	Keratin, type I cytoskeletal 16 OS=Homo sapiens GN=KRT16 PE=1 SV=4	403	51578	18	16	12	10	24.7
6	K2C6B_HUMAN	Keratin, type II cytoskeletal 6B OS=Homo sapiens GN=KRT6B PE=1 SV=5	371	60315	17	15	13	11	16.0
7	K1C14_HUMAN	Keratin, type I cytoskeletal 14 OS=Homo sapiens GN=KRT14 PE=1 SV=4	357	51872	14	14	9	9	20.8
8	K2C6A_HUMAN	Keratin, type II cytoskeletal 6A OS=Homo sapiens GN=KRT6A PE=1 SV=3	341	60293	18	16	14	12	18.8
9	K22O_HUMAN	Keratin, type II cytoskeletal 2 oral OS=Homo sapiens GN=KRT76 PE=1 SV=1	271	66400	14	14	6	6	5.5
10	K2C5_HUMAN	Keratin, type II cytoskeletal 5 OS=Homo sapiens GN=KRT5 PE=1 SV=3	270	62568	18	15	16	13	19.2
11	K1C17_HUMAN	Keratin, type I cytoskeletal 17 OS=Homo sapiens GN=KRT17 PE=1 SV=2	230	48361	7	7	5	5	10.9
12	DESP_HUMAN	Desmoplakin OS=Homo sapiens GN=DSP PE=1 SV=3	184	334021	15	13	11	9	3.4
13	K1C18_HUMAN	Keratin, type I cytoskeletal 18 OS=Homo sapiens GN=KRT18 PE=1 SV=2	145	48029	9	7	6	5	11.4
14	PCBP1_HUMAN	Poly(rC)-binding protein 1 OS=Homo sapiens GN=PCBP1 PE=1 SV=2	88	37987	3	3	3	3	8.7
15	ACTA_HUMAN	Actin, aortic smooth muscle OS=Homo sapiens GN=ACTA2 PE=1 SV=1	74	42381	3	3	2	2	5.6
16	HORN_HUMAN	Hornerin OS=Homo sapiens GN=HRNR PE=1 SV=2	66	283140	5	5	2	2	1.2
17	FILA2_HUMAN	Filaggrin-2 OS=Homo sapiens GN=FLG2 PE=1 SV=1	65	249296	1	1	1	1	0.5
18	CATD_HUMAN	Cathepsin D OS=Homo sapiens GN=CTSD PE=1 SV=1	60	45037	4	4	1	1	1.9
19	RAE1L_HUMAN	mRNA export factor OS=Homo sapiens GN=RAE1 PE=1 SV=1	60	41569	2	2	1	1	2.4
20	K2C78_HUMAN	Keratin, type II cytoskeletal 78 OS=Homo sapiens GN=KRT78 PE=1 SV=2	58	57629	3	3	3	3	4.8
21	RL8_HUMAN	60S ribosomal protein L8 OS=Homo sapiens GN=RPL8 PE=1 SV=2	58	28235	2	2	2	2	7.0
22	HNRH3_HUMAN	Heterogeneous nuclear ribonucleoprotein H3 OS=Homo sapiens GN=HNRNPH3 PE=1 SV=2	56	36960	1	1	1	1	4.0
23	TGM1_HUMAN	Protein-glutamine gamma-glutamyltransferase K OS=Homo sapiens GN=TGM1 PE=1 SV=4	56	90529	2	2	1	1	1.1
24	K1H1_HUMAN	Keratin, type I cuticular Ha1 OS=Homo sapiens GN=KRT31 PE=1 SV=3	54	48633	3	2	2	1	3.6
25	K2C80_HUMAN	Keratin, type II cytoskeletal 80 OS=Homo sapiens GN=KRT80 PE=1 SV=2	53	51007	3	3	2	2	4.2
26	DSG1_HUMAN	Desmoglein-1 OS=Homo sapiens GN=DSG1 PE=1 SV=1	51	114670	4	4	2	2	2.3
27	RL13_HUMAN	60S ribosomal protein L13 OS=Homo sapiens GN=RPL13 PE=1 SV=4	50	24304	1	1	1	1	5.2
28	EFTU_HUMAN	Elongation factor Tu, mitochondrial OS=Homo sapiens GN=TUFM PE=1 SV=2	49	49852	1	1	1	1	2.2
29	CATA_HUMAN	Catalase OS=Homo sapiens GN=CAT PE=1 SV=3	45	59947	1	1	1	1	2.5
30	PLAK_HUMAN	Junction plakoglobin OS=Homo sapiens GN=JUP PE=1 SV=3	43	82434	2	2	2	2	3.1
31	KC1E_HUMAN	Casein kinase I isoform epsilon OS=Homo sapiens GN=CSNK1E PE=1 SV=1	43	47570	1	1	1	1	3.1
32	G3P_HUMAN	Glyceraldehyde-3-phosphate dehydrogenase OS=Homo sapiens GN=GAPDH PE=1 SV=3	42	36201	1	1	1	1	2.4
33	K2C7_HUMAN	Keratin, type II cytoskeletal 7 OS=Homo sapiens GN=KRT7 PE=1 SV=4	41	51430	2	2	2	2	3.4
34	SPR1B_HUMAN	Cornifin-B OS=Homo sapiens GN=SPRR1B PE=1 SV=2	41	10337	3	3	1	1	9.0
35	KPRP_HUMAN	Keratinocyte proline-rich protein OS=Homo sapiens GN=KPRP PE=1 SV=1	41	67172	5	4	3	3	5.2
36	IF4A1_HUMAN	Eukaryotic initiation factor 4A-I OS=Homo sapiens GN=EIF4A1 PE=1 SV=1	39	46353	2	2	2	2	4.4
37	KV201_HUMAN	Ig kappa chain V-II region Cum OS=Homo sapiens PE=1 SV=1	37	12782	1	1	1	1	11.3
38	HNRPU_HUMAN	Heterogeneous nuclear ribonucleoprotein U OS=Homo sapiens GN=HNRNPU PE=1 SV=6	37	91269	1	1	1	1	2.9
39	ASSY_HUMAN	Argininosuccinate synthase OS=Homo sapiens GN=ASS1 PE=1 SV=2	34	46786	2	2	2	2	5.3
40	HSDL2_HUMAN	Hydroxysteroid dehydrogenase-like protein 2 OS=Homo sapiens GN=HSDL2 PE=1 SV=1	33	45651	2	2	1	1	2.2
41	TNIP2_HUMAN	TNFAIP3-interacting protein 2 OS=Homo sapiens GN=TNIP2 PE=1 SV=1	33	49240	1	1	1	1	1.9
42	F120B_HUMAN	Constitutive coactivator of peroxisome proliferator-activated receptor gamma OS=Homo sapiens GN=FAM120B PE=1 SV=1	33	105769	1	1	1	1	0.7
43	DDX3X_HUMAN	ATP-dependent RNA helicase DDX3X OS=Homo sapiens GN=DDX3X PE=1 SV=3	32	73597	2	2	1	1	1.2
44	AHSA1_HUMAN	Activator of 90 kDa heat shock protein ATPase homolog 1 OS=Homo sapiens GN=AHSA1 PE=1 SV=1	31	38421	1	1	1	1	2.1
45	ADRM1_HUMAN	Proteasomal ubiquitin receptor ADRM1 OS=Homo sapiens GN=ADRM1 PE=1 SV=2	31	42412	1	1	1	1	3.9
46	TRP13_HUMAN	Thyroid receptor-interacting protein 13 OS=Homo sapiens GN=TRIP13 PE=1 SV=2	31	48863	1	1	1	1	2.3
47	TWF1_HUMAN	Twinfilin-1 OS=Homo sapiens GN=TWF1 PE=1 SV=3	30	40429	2	2	1	1	3.7
48	DCD_HUMAN	Dermcidin OS=Homo sapiens GN=DCD PE=1 SV=2	30	11391	1	1	1	1	10.0
49	RL3_HUMAN	60S ribosomal protein L3 OS=Homo sapiens GN=RPL3 PE=1 SV=2	30	46365	1	1	1	1	1.7
50	ANXA2_HUMAN	Annexin A2 OS=Homo sapiens GN=ANXA2 PE=1 SV=2	30	38808	1	1	1	1	2.9
51	PYC_HUMAN	Pyruvate carboxylase, mitochondrial OS=Homo sapiens GN=PC PE=1 SV=2	29	130293	1	1	1	1	1.0
52	TPIS_HUMAN	Triosephosphate isomerase OS=Homo sapiens GN=TPI1 PE=1 SV=2	28	26938	1	1	1	1	4.8
53	TITIN_HUMAN	Titin OS=Homo sapiens GN=TTN PE=1 SV=2	28	3843119	1	1	1	1	0.0
54	SPB12_HUMAN	Serpin B12 OS=Homo sapiens GN=SERPINB12 PE=1 SV=1	28	46646	2	2	1	1	1.7
55	KRT85_HUMAN	Keratin, type II cuticular Hb5 OS=Homo sapiens GN=KRT85 PE=1 SV=1	27	57306	1	1	1	1	1.4
56	KRT81_HUMAN	Keratin, type II cuticular Hb1 OS=Homo sapiens GN=KRT81 PE=1 SV=2	26	56875	2	2	2	2	3.0
57	U2AF1_HUMAN	Splicing factor U2AF 35 kDa subunit OS=Homo sapiens GN=U2AF1 PE=1 SV=3	26	28368	1	1	1	1	5.4
58	YO003_HUMAN	Uncharacterized protein HSD47 OS=Homo sapiens GN=HSD47 PE=2 SV=1	25	33173	1	1	1	1	3.3
59	RL15_HUMAN	60S ribosomal protein L15 OS=Homo sapiens GN=RPL15 PE=1 SV=2	24	24245	1	1	1	1	4.4
60	TIM_HUMAN	Protein timeless homolog OS=Homo sapiens GN=TIMELESS PE=1 SV=1	24	139570	1	1	1	1	0.6
61	TNFC_HUMAN	Lymphotoxin-beta OS=Homo sapiens GN=LTB PE=1 SV=1	23	25431	1	1	1	1	4.9
62	CYTA_HUMAN	Cystatin-A OS=Homo sapiens GN=CSTA PE=1 SV=1	22	11000	1	1	1	1	7.1
63	LMNA_HUMAN	Lamin-A/C OS=Homo sapiens GN=LMNA PE=1 SV=1	22	74380	1	0	1	0	2.1
64	EIF3J_HUMAN	Eukaryotic translation initiation factor 3 subunit J OS=Homo sapiens GN=EIF3J PE=1 SV=2	21	29159	1	0	1	0	4.7
65	TIM50_HUMAN	Mitochondrial import inner membrane translocase subunit TIM50 OS=Homo sapiens GN=TIMM50 PE=1 SV=2	21	39850	1	0	1	0	3.4
66	CYTM_HUMAN	Cystatin-M OS=Homo sapiens GN=CST6 PE=1 SV=1	21	16785	1	1	1	1	7.4
