# Supplementary material for: α-/γ-Taxilin are required for centriolar subdistal appendage assembly and microtubule organization
Source: eLife. 2022 Feb 4;11:e73252. doi: 10.7554/eLife.73252 (PMC8816381; doi:10.7554/eLife.73252)
Supplement: Figure 1—figure supplement 1—source data 2. [file elife-73252-fig1-figsupp1-data2.zip › Figure 1-figure supplement 1-source data 2/CCDC120-APEX2-Mass spectrometry data/20180115-CCDC120-APEX2/18-018_MDD0115_proteins/ST1_F018513.csv]

Protein hits	--------------------------------------------------------
prot_hit_num	prot_acc	prot_desc	prot_score	prot_mass	prot_matches	prot_matches_sig	prot_sequences	prot_sequences_sig	prot_cover
1	K22E_HUMAN	Keratin, type II cytoskeletal 2 epidermal OS=Homo sapiens GN=KRT2 PE=1 SV=2	1660	65678	53	52	23	23	32.4
2	K2C1_HUMAN	Keratin, type II cytoskeletal 1 OS=Homo sapiens GN=KRT1 PE=1 SV=6	1106	66170	51	49	24	24	31.4
3	K1C9_HUMAN	Keratin, type I cytoskeletal 9 OS=Homo sapiens GN=KRT9 PE=1 SV=3	966	62255	33	33	16	16	27.8
4	K1C10_HUMAN	Keratin, type I cytoskeletal 10 OS=Homo sapiens GN=KRT10 PE=1 SV=6	939	59020	40	39	19	19	24.3
5	DESP_HUMAN	Desmoplakin OS=Homo sapiens GN=DSP PE=1 SV=3	852	334021	60	57	49	46	14.7
6	K2C6B_HUMAN	Keratin, type II cytoskeletal 6B OS=Homo sapiens GN=KRT6B PE=1 SV=5	845	60315	33	31	18	18	28.2
7	K2C6C_HUMAN	Keratin, type II cytoskeletal 6C OS=Homo sapiens GN=KRT6C PE=1 SV=3	801	60273	33	31	19	19	29.8
8	K2C6A_HUMAN	Keratin, type II cytoskeletal 6A OS=Homo sapiens GN=KRT6A PE=1 SV=3	794	60293	33	31	19	19	29.8
9	ACACA_HUMAN	Acetyl-CoA carboxylase 1 OS=Homo sapiens GN=ACACA PE=1 SV=2	734	267095	47	44	35	34	12.7
10	K2C5_HUMAN	Keratin, type II cytoskeletal 5 OS=Homo sapiens GN=KRT5 PE=1 SV=3	627	62568	31	29	19	19	25.8
11	PYC_HUMAN	Pyruvate carboxylase, mitochondrial OS=Homo sapiens GN=PC PE=1 SV=2	614	130293	28	28	20	20	13.6
12	K1C16_HUMAN	Keratin, type I cytoskeletal 16 OS=Homo sapiens GN=KRT16 PE=1 SV=4	547	51578	19	19	13	13	27.1
13	K1C14_HUMAN	Keratin, type I cytoskeletal 14 OS=Homo sapiens GN=KRT14 PE=1 SV=4	530	51872	17	17	11	11	23.1
14	FAS_HUMAN	Fatty acid synthase OS=Homo sapiens GN=FASN PE=1 SV=3	371	275877	25	25	20	20	7.4
15	DHX9_HUMAN	ATP-dependent RNA helicase A OS=Homo sapiens GN=DHX9 PE=1 SV=4	355	142181	26	25	14	14	8.7
16	ACACB_HUMAN	Acetyl-CoA carboxylase 2 OS=Homo sapiens GN=ACACB PE=1 SV=2	339	278375	15	15	13	13	5.3
17	K1C17_HUMAN	Keratin, type I cytoskeletal 17 OS=Homo sapiens GN=KRT17 PE=1 SV=2	296	48361	9	9	7	7	14.1
18	PLEC1_HUMAN	Plectin-1 OS=Homo sapiens GN=PLEC1 PE=1 SV=3	256	533462	17	16	14	14	2.9
19	PRKDC_HUMAN	DNA-dependent protein kinase catalytic subunit OS=Homo sapiens GN=PRKDC PE=1 SV=3	220	473749	14	12	12	10	3.3
20	K2C3_HUMAN	Keratin, type II cytoskeletal 3 OS=Homo sapiens GN=KRT3 PE=1 SV=2	219	64636	11	10	5	4	6.5
21	HORN_HUMAN	Hornerin OS=Homo sapiens GN=HRNR PE=1 SV=2	207	283140	11	11	4	4	2.4
22	PLAK_HUMAN	Junction plakoglobin OS=Homo sapiens GN=JUP PE=1 SV=3	203	82434	11	11	8	8	10.5
23	ACTB_HUMAN	Actin, cytoplasmic 1 OS=Homo sapiens GN=ACTB PE=1 SV=1	197	42052	8	8	5	5	10.4
24	FILA2_HUMAN	Filaggrin-2 OS=Homo sapiens GN=FLG2 PE=1 SV=1	180	249296	6	6	5	5	2.8
25	PKP1_HUMAN	Plakophilin-1 OS=Homo sapiens GN=PKP1 PE=1 SV=2	175	84119	7	7	4	4	6.0
26	CPSM_HUMAN	Carbamoyl-phosphate synthase [ammonia], mitochondrial OS=Homo sapiens GN=CPS1 PE=1 SV=2	169	165975	9	9	9	9	5.0
27	DSG1_HUMAN	Desmoglein-1 OS=Homo sapiens GN=DSG1 PE=1 SV=1	169	114670	6	6	3	3	3.3
28	UBIQ_HUMAN	Ubiquitin OS=Homo sapiens GN=RPS27A PE=1 SV=1	142	8560	10	10	2	2	28.9
29	NU214_HUMAN	Nuclear pore complex protein Nup214 OS=Homo sapiens GN=NUP214 PE=1 SV=2	135	214230	6	6	6	6	3.8
30	EPIPL_HUMAN	Epiplakin OS=Homo sapiens GN=EPPK1 PE=1 SV=1	130	555149	8	8	6	6	1.2
31	F120A_HUMAN	Constitutive coactivator of PPAR-gamma-like protein 1 OS=Homo sapiens GN=FAM120A PE=1 SV=2	126	123008	5	5	5	5	5.7
32	DSC1_HUMAN	Desmocollin-1 OS=Homo sapiens GN=DSC1 PE=1 SV=2	121	101406	5	5	3	3	4.1
33	TENS3_HUMAN	Tensin-3 OS=Homo sapiens GN=TNS3 PE=1 SV=2	116	156366	4	4	3	3	1.9
34	CATA_HUMAN	Catalase OS=Homo sapiens GN=CAT PE=1 SV=3	116	59947	3	3	2	2	4.2
35	LMNA_HUMAN	Lamin-A/C OS=Homo sapiens GN=LMNA PE=1 SV=1	116	74380	4	4	3	3	5.0
36	1433S_HUMAN	14-3-3 protein sigma OS=Homo sapiens GN=SFN PE=1 SV=1	112	27871	4	4	2	2	8.9
37	K2C78_HUMAN	Keratin, type II cytoskeletal 78 OS=Homo sapiens GN=KRT78 PE=1 SV=2	110	57629	6	6	4	4	7.7
38	CYFP1_HUMAN	Cytoplasmic FMR1-interacting protein 1 OS=Homo sapiens GN=CYFIP1 PE=1 SV=1	97	146742	2	2	2	2	1.8
39	SYEP_HUMAN	Bifunctional aminoacyl-tRNA synthetase OS=Homo sapiens GN=EPRS PE=1 SV=5	96	172080	6	6	6	6	3.8
40	KPYM_HUMAN	Pyruvate kinase isozymes M1/M2 OS=Homo sapiens GN=PKM2 PE=1 SV=4	89	58470	2	2	1	1	2.4
41	NU205_HUMAN	Nuclear pore complex protein Nup205 OS=Homo sapiens GN=NUP205 PE=1 SV=2	87	230170	3	2	3	2	1.8
42	RL8_HUMAN	60S ribosomal protein L8 OS=Homo sapiens GN=RPL8 PE=1 SV=2	82	28235	3	3	2	2	7.0
43	VIGLN_HUMAN	Vigilin OS=Homo sapiens GN=HDLBP PE=1 SV=2	81	141995	3	3	2	2	1.8
44	RL6_HUMAN	60S ribosomal protein L6 OS=Homo sapiens GN=RPL6 PE=1 SV=3	78	32765	5	5	1	1	3.1
45	M4K4_HUMAN	Mitogen-activated protein kinase kinase kinase kinase 4 OS=Homo sapiens GN=MAP4K4 PE=1 SV=2	74	142754	1	1	1	1	1.4
46	PGH2_HUMAN	Prostaglandin G/H synthase 2 OS=Homo sapiens GN=PTGS2 PE=1 SV=2	74	69693	1	1	1	1	1.7
47	RPTOR_HUMAN	Regulatory-associated protein of mTOR OS=Homo sapiens GN=RPTOR PE=1 SV=1	72	150653	2	2	1	1	0.8
48	DCTN1_HUMAN	Dynactin subunit 1 OS=Homo sapiens GN=DCTN1 PE=1 SV=3	72	142348	2	2	2	2	1.6
49	NUMA1_HUMAN	Nuclear mitotic apparatus protein 1 OS=Homo sapiens GN=NUMA1 PE=1 SV=2	71	239199	2	2	1	1	0.6
50	TNR6A_HUMAN	Trinucleotide repeat-containing gene 6A protein OS=Homo sapiens GN=TNRC6A PE=1 SV=1	70	210942	2	2	2	2	1.4
51	RL4_HUMAN	60S ribosomal protein L4 OS=Homo sapiens GN=RPL4 PE=1 SV=5	69	47953	1	1	1	1	2.6
52	DDX54_HUMAN	ATP-dependent RNA helicase DDX54 OS=Homo sapiens GN=DDX54 PE=1 SV=2	68	98819	1	1	1	1	1.2
53	DYHC1_HUMAN	Cytoplasmic dynein 1 heavy chain 1 OS=Homo sapiens GN=DYNC1H1 PE=1 SV=5	66	534809	3	3	3	3	0.7
54	K2C80_HUMAN	Keratin, type II cytoskeletal 80 OS=Homo sapiens GN=KRT80 PE=1 SV=2	65	51007	3	3	3	3	5.8
55	LAT1_HUMAN	Large neutral amino acids transporter small subunit 1 OS=Homo sapiens GN=SLC7A5 PE=1 SV=2	65	55659	2	2	1	1	3.6
56	RL13_HUMAN	60S ribosomal protein L13 OS=Homo sapiens GN=RPL13 PE=1 SV=4	65	24304	3	3	2	2	9.5
57	TGM1_HUMAN	Protein-glutamine gamma-glutamyltransferase K OS=Homo sapiens GN=TGM1 PE=1 SV=4	64	90529	2	2	2	2	2.3
58	NU160_HUMAN	Nuclear pore complex protein Nup160 OS=Homo sapiens GN=NUP160 PE=1 SV=3	64	164355	1	1	1	1	0.8
59	SYIC_HUMAN	Isoleucyl-tRNA synthetase, cytoplasmic OS=Homo sapiens GN=IARS PE=1 SV=2	64	145718	4	4	2	2	1.2
60	DSC3_HUMAN	Desmocollin-3 OS=Homo sapiens GN=DSC3 PE=1 SV=3	62	101218	2	2	2	2	2.1
61	TPIS_HUMAN	Triosephosphate isomerase OS=Homo sapiens GN=TPI1 PE=1 SV=2	60	26938	1	1	1	1	4.8
62	KPRP_HUMAN	Keratinocyte proline-rich protein OS=Homo sapiens GN=KPRP PE=1 SV=1	60	67172	4	3	4	3	4.3
63	SYVC_HUMAN	Valyl-tRNA synthetase OS=Homo sapiens GN=VARS PE=1 SV=4	60	141642	3	3	3	3	1.9
64	PSB6_HUMAN	Proteasome subunit beta type-6 OS=Homo sapiens GN=PSMB6 PE=1 SV=4	59	25570	1	1	1	1	4.2
65	PTPRF_HUMAN	Receptor-type tyrosine-protein phosphatase F OS=Homo sapiens GN=PTPRF PE=1 SV=2	58	213942	4	4	2	2	1.2
66	PYR1_HUMAN	CAD protein OS=Homo sapiens GN=CAD PE=1 SV=3	58	245167	3	3	3	3	1.4
67	ADNP_HUMAN	Activity-dependent neuroprotector homeobox protein OS=Homo sapiens GN=ADNP PE=1 SV=1	57	124854	2	2	2	2	1.7
68	DCD_HUMAN	Dermcidin OS=Homo sapiens GN=DCD PE=1 SV=2	56	11391	1	1	1	1	10.0
69	EVPL_HUMAN	Envoplakin OS=Homo sapiens GN=EVPL PE=1 SV=2	56	232788	4	3	3	3	1.2
70	MAP4_HUMAN	Microtubule-associated protein 4 OS=Homo sapiens GN=MAP4 PE=1 SV=3	55	121443	2	2	1	1	1.3
71	DMKN_HUMAN	Dermokine OS=Homo sapiens GN=DMKN PE=1 SV=3	55	47282	1	1	1	1	2.1
72	TENS1_HUMAN	Tensin-1 OS=Homo sapiens GN=TNS1 PE=1 SV=2	54	186499	1	1	1	1	0.7
73	COPA_HUMAN	Coatomer subunit alpha OS=Homo sapiens GN=COPA PE=1 SV=2	54	139797	3	3	2	2	1.7
74	SMC1A_HUMAN	Structural maintenance of chromosomes protein 1A OS=Homo sapiens GN=SMC1A PE=1 SV=2	52	143771	2	2	2	2	1.4
75	EF2_HUMAN	Elongation factor 2 OS=Homo sapiens GN=EEF2 PE=1 SV=4	52	96246	3	3	2	2	2.2
76	FLNA_HUMAN	Filamin-A OS=Homo sapiens GN=FLNA PE=1 SV=4	52	283301	5	3	4	3	1.9
77	CATD_HUMAN	Cathepsin D OS=Homo sapiens GN=CTSD PE=1 SV=1	52	45037	1	1	1	1	1.9
78	LPPRC_HUMAN	Leucine-rich PPR motif-containing protein, mitochondrial OS=Homo sapiens GN=LRPPRC PE=1 SV=3	50	159003	2	2	1	1	0.8
79	EGFR_HUMAN	Epidermal growth factor receptor OS=Homo sapiens GN=EGFR PE=1 SV=2	50	137612	2	2	2	2	1.7
80	TTC37_HUMAN	Tetratricopeptide repeat protein 37 OS=Homo sapiens GN=TTC37 PE=1 SV=1	49	177485	3	2	2	2	1.1
81	G3P_HUMAN	Glyceraldehyde-3-phosphate dehydrogenase OS=Homo sapiens GN=GAPDH PE=1 SV=3	48	36201	1	1	1	1	2.4
82	IQGA1_HUMAN	Ras GTPase-activating-like protein IQGAP1 OS=Homo sapiens GN=IQGAP1 PE=1 SV=1	48	189761	2	2	2	2	1.4
83	PHLB2_HUMAN	Pleckstrin homology-like domain family B member 2 OS=Homo sapiens GN=PHLDB2 PE=1 SV=2	47	142812	2	2	2	2	1.8
84	MYH9_HUMAN	Myosin-9 OS=Homo sapiens GN=MYH9 PE=1 SV=4	46	227646	2	2	2	2	1.0
85	GBF1_HUMAN	Golgi-specific brefeldin A-resistance guanine nucleotide exchange factor 1 OS=Homo sapiens GN=GBF1 PE=1 SV=2	46	208367	3	3	2	2	1.2
86	EIF3A_HUMAN	Eukaryotic translation initiation factor 3 subunit A OS=Homo sapiens GN=EIF3A PE=1 SV=1	46	166867	4	4	2	2	1.2
87	SPD2A_HUMAN	SH3 and PX domain-containing protein 2A OS=Homo sapiens GN=SH3PXD2A PE=1 SV=1	46	125897	1	1	1	1	0.9
88	AT2B1_HUMAN	Plasma membrane calcium-transporting ATPase 1 OS=Homo sapiens GN=ATP2B1 PE=1 SV=3	46	139637	2	2	1	1	0.9
89	POF1B_HUMAN	Protein POF1B OS=Homo sapiens GN=POF1B PE=1 SV=2	46	69508	1	1	1	1	1.7
90	ARGI1_HUMAN	Arginase-1 OS=Homo sapiens GN=ARG1 PE=1 SV=2	45	34884	3	3	2	2	7.5
91	RNC_HUMAN	Ribonuclease 3 OS=Homo sapiens GN=RNASEN PE=1 SV=2	45	160811	1	1	1	1	0.7
92	IF4G1_HUMAN	Eukaryotic translation initiation factor 4 gamma 1 OS=Homo sapiens GN=EIF4G1 PE=1 SV=3	45	176168	1	1	1	1	0.6
93	GLRX1_HUMAN	Glutaredoxin-1 OS=Homo sapiens GN=GLRX PE=1 SV=2	45	12053	1	1	1	1	7.5
94	SFR14_HUMAN	Putative splicing factor, arginine/serine-rich 14 OS=Homo sapiens GN=SFRS14 PE=1 SV=1	45	121074	3	3	1	1	1.1
95	MYO1C_HUMAN	Myosin-Ic OS=Homo sapiens GN=MYO1C PE=1 SV=3	45	122503	2	2	1	1	0.8
96	HSP7C_HUMAN	Heat shock cognate 71 kDa protein OS=Homo sapiens GN=HSPA8 PE=1 SV=1	44	71082	2	2	2	2	2.8
97	CH60_HUMAN	60 kDa heat shock protein, mitochondrial OS=Homo sapiens GN=HSPD1 PE=1 SV=2	43	61187	1	1	1	1	1.6
98	RSSA_HUMAN	40S ribosomal protein SA OS=Homo sapiens GN=RPSA PE=1 SV=4	43	32947	1	1	1	1	4.4
99	LDHA_HUMAN	L-lactate dehydrogenase A chain OS=Homo sapiens GN=LDHA PE=1 SV=2	43	36950	1	1	1	1	3.0
100	MSH3_HUMAN	DNA mismatch repair protein Msh3 OS=Homo sapiens GN=MSH3 PE=1 SV=3	42	128329	1	1	1	1	0.8
101	EF1G_HUMAN	Elongation factor 1-gamma OS=Homo sapiens GN=EEF1G PE=1 SV=3	42	50429	2	1	2	1	4.3
102	H2A1A_HUMAN	Histone H2A type 1-A OS=Homo sapiens GN=HIST1H2AA PE=1 SV=3	42	14225	1	1	1	1	6.9
103	EFTU_HUMAN	Elongation factor Tu, mitochondrial OS=Homo sapiens GN=TUFM PE=1 SV=2	42	49852	1	1	1	1	1.5
104	PI3R4_HUMAN	Phosphoinositide 3-kinase regulatory subunit 4 OS=Homo sapiens GN=PIK3R4 PE=1 SV=3	41	154318	1	1	1	1	0.7
105	VATA_HUMAN	V-type proton ATPase catalytic subunit A OS=Homo sapiens GN=ATP6V1A PE=1 SV=2	41	68660	3	3	1	1	1.5
106	TGM3_HUMAN	Protein-glutamine gamma-glutamyltransferase E OS=Homo sapiens GN=TGM3 PE=1 SV=4	41	76926	2	2	1	1	1.9
107	APOE_HUMAN	Apolipoprotein E OS=Homo sapiens GN=APOE PE=1 SV=1	40	36246	1	1	1	1	2.8
108	K1967_HUMAN	Protein KIAA1967 OS=Homo sapiens GN=KIAA1967 PE=1 SV=2	40	103465	2	2	2	2	2.3
109	SP16H_HUMAN	FACT complex subunit SPT16 OS=Homo sapiens GN=SUPT16H PE=1 SV=1	40	120409	1	1	1	1	0.7
110	RPB2_HUMAN	DNA-directed RNA polymerase II subunit RPB2 OS=Homo sapiens GN=POLR2B PE=1 SV=1	39	135236	1	1	1	1	0.8
111	ARP3B_HUMAN	Actin-related protein 3B OS=Homo sapiens GN=ACTR3B PE=1 SV=1	39	48090	2	2	1	1	2.2
112	SPA12_HUMAN	Serpin A12 OS=Homo sapiens GN=SERPINA12 PE=2 SV=1	39	47259	1	1	1	1	1.9
113	GAPD1_HUMAN	GTPase-activating protein and VPS9 domain-containing protein 1 OS=Homo sapiens GN=GAPVD1 PE=1 SV=2	39	166359	1	1	1	1	0.6
114	BLMH_HUMAN	Bleomycin hydrolase OS=Homo sapiens GN=BLMH PE=1 SV=1	38	53155	2	2	1	1	1.3
115	HELLS_HUMAN	Lymphoid-specific helicase OS=Homo sapiens GN=HELLS PE=1 SV=1	38	97639	1	1	1	1	0.7
116	HUWE1_HUMAN	E3 ubiquitin-protein ligase HUWE1 OS=Homo sapiens GN=HUWE1 PE=1 SV=3	38	485523	2	2	1	1	0.3
117	FLNB_HUMAN	Filamin-B OS=Homo sapiens GN=FLNB PE=1 SV=1	38	280188	1	1	1	1	0.4
118	CHD4_HUMAN	Chromodomain-helicase-DNA-binding protein 4 OS=Homo sapiens GN=CHD4 PE=1 SV=1	38	219393	1	1	1	1	0.9
119	RL15_HUMAN	60S ribosomal protein L15 OS=Homo sapiens GN=RPL15 PE=1 SV=2	37	24245	1	1	1	1	4.4
120	SC16A_HUMAN	Protein transport protein Sec16A OS=Homo sapiens GN=SEC16A PE=1 SV=3	37	234855	2	1	2	1	1.1
121	ALBU_HUMAN	Serum albumin OS=Homo sapiens GN=ALB PE=1 SV=2	37	71317	2	2	2	2	3.3
122	UBP2L_HUMAN	Ubiquitin-associated protein 2-like OS=Homo sapiens GN=UBAP2L PE=1 SV=2	37	114579	2	2	1	1	1.4
123	IGHG1_HUMAN	Ig gamma-1 chain C region OS=Homo sapiens GN=IGHG1 PE=1 SV=1	36	36596	1	1	1	1	2.1
124	TAF4_HUMAN	Transcription initiation factor TFIID subunit 4 OS=Homo sapiens GN=TAF4 PE=1 SV=2	36	110332	1	1	1	1	1.1
125	NU153_HUMAN	Nuclear pore complex protein Nup153 OS=Homo sapiens GN=NUP153 PE=1 SV=2	36	155440	2	2	2	2	1.8
126	ATN1_HUMAN	Atrophin-1 OS=Homo sapiens GN=ATN1 PE=1 SV=2	36	124868	1	1	1	1	0.9
127	H3L_HUMAN	Histone H3-like OS=Homo sapiens PE=1 SV=3	36	15318	1	1	1	1	5.2
128	ANXA2_HUMAN	Annexin A2 OS=Homo sapiens GN=ANXA2 PE=1 SV=2	35	38808	1	1	1	1	2.9
129	RL18_HUMAN	60S ribosomal protein L18 OS=Homo sapiens GN=RPL18 PE=1 SV=2	35	21735	2	2	1	1	5.3
130	MINK1_HUMAN	Misshapen-like kinase 1 OS=Homo sapiens GN=MINK1 PE=1 SV=1	35	150401	2	1	2	1	1.7
131	PCBP1_HUMAN	Poly(rC)-binding protein 1 OS=Homo sapiens GN=PCBP1 PE=1 SV=2	33	37987	1	1	1	1	3.1
132	FA65A_HUMAN	Protein FAM65A OS=Homo sapiens GN=FAM65A PE=1 SV=1	33	133423	2	2	2	2	2.2
133	CASPE_HUMAN	Caspase-14 OS=Homo sapiens GN=CASP14 PE=1 SV=2	33	27947	1	1	1	1	4.5
134	FETUA_HUMAN	Alpha-2-HS-glycoprotein OS=Homo sapiens GN=AHSG PE=1 SV=1	33	40098	1	1	1	1	3.5
135	TAF9B_HUMAN	Transcription initiation factor TFIID subunit 9B OS=Homo sapiens GN=TAF9B PE=1 SV=1	33	27718	2	1	1	1	3.2
136	NU188_HUMAN	Nucleoporin NUP188 homolog OS=Homo sapiens GN=NUP188 PE=1 SV=1	33	198369	2	2	1	1	0.9
137	A2ML1_HUMAN	Alpha-2-macroglobulin-like protein 1 OS=Homo sapiens GN=A2ML1 PE=1 SV=2	33	162427	1	1	1	1	0.9
138	SPB3_HUMAN	Serpin B3 OS=Homo sapiens GN=SERPINB3 PE=1 SV=2	32	44594	1	1	1	1	3.1
139	UBR4_HUMAN	E3 ubiquitin-protein ligase UBR4 OS=Homo sapiens GN=UBR4 PE=1 SV=1	31	580547	1	1	1	1	0.1
140	UBE2O_HUMAN	Ubiquitin-conjugating enzyme E2 O OS=Homo sapiens GN=UBE2O PE=1 SV=3	31	142631	2	2	1	1	0.5
141	DACT1_HUMAN	Dapper homolog 1 OS=Homo sapiens GN=DACT1 PE=2 SV=2	31	91145	1	1	1	1	0.7
142	SMC2_HUMAN	Structural maintenance of chromosomes protein 2 OS=Homo sapiens GN=SMC2 PE=1 SV=2	30	136085	1	1	1	1	0.8
143	CYTA_HUMAN	Cystatin-A OS=Homo sapiens GN=CSTA PE=1 SV=1	30	11000	1	1	1	1	7.1
144	CCAR1_HUMAN	Cell division cycle and apoptosis regulator protein 1 OS=Homo sapiens GN=CCAR1 PE=1 SV=2	30	133423	1	1	1	1	0.8
145	MBB1A_HUMAN	Myb-binding protein 1A OS=Homo sapiens GN=MYBBP1A PE=1 SV=2	29	149731	1	1	1	1	0.8
146	ELYS_HUMAN	Protein ELYS OS=Homo sapiens GN=AHCTF1 PE=1 SV=3	29	254223	1	1	1	1	0.6
147	AHNK_HUMAN	Neuroblast differentiation-associated protein AHNAK OS=Homo sapiens GN=AHNAK PE=1 SV=2	29	629213	1	1	1	1	0.2
148	SPB12_HUMAN	Serpin B12 OS=Homo sapiens GN=SERPINB12 PE=1 SV=1	29	46646	1	1	1	1	1.7
149	CYTM_HUMAN	Cystatin-M OS=Homo sapiens GN=CST6 PE=1 SV=1	29	16785	1	1	1	1	7.4
150	RL3_HUMAN	60S ribosomal protein L3 OS=Homo sapiens GN=RPL3 PE=1 SV=2	29	46365	1	1	1	1	1.7
151	COR1B_HUMAN	Coronin-1B OS=Homo sapiens GN=CORO1B PE=1 SV=1	28	54885	1	1	1	1	1.4
152	KRT81_HUMAN	Keratin, type II cuticular Hb1 OS=Homo sapiens GN=KRT81 PE=1 SV=2	28	56875	1	1	1	1	1.6
153	RBM39_HUMAN	RNA-binding protein 39 OS=Homo sapiens GN=RBM39 PE=1 SV=2	28	59628	1	1	1	1	1.9
154	ATPA_HUMAN	ATP synthase subunit alpha, mitochondrial OS=Homo sapiens GN=ATP5A1 PE=1 SV=1	28	59828	2	2	1	1	1.3
155	SAFB2_HUMAN	Scaffold attachment factor B2 OS=Homo sapiens GN=SAFB2 PE=1 SV=1	28	107921	1	1	1	1	0.7
156	ATX2L_HUMAN	Ataxin-2-like protein OS=Homo sapiens GN=ATXN2L PE=1 SV=2	28	113589	2	2	1	1	0.8
157	PRP8_HUMAN	Pre-mRNA-processing-splicing factor 8 OS=Homo sapiens GN=PRPF8 PE=1 SV=2	27	274738	1	1	1	1	0.5
158	ARHGA_HUMAN	Rho guanine nucleotide exchange factor 10 OS=Homo sapiens GN=ARHGEF10 PE=1 SV=4	27	152713	1	1	1	1	0.5
159	CO4A2_HUMAN	Collagen alpha-2(IV) chain OS=Homo sapiens GN=COL4A2 PE=1 SV=4	27	168646	1	1	1	1	0.5
160	RS6_HUMAN	40S ribosomal protein S6 OS=Homo sapiens GN=RPS6 PE=1 SV=1	27	28834	1	1	1	1	3.2
161	CI092_HUMAN	Putative uncharacterized protein C9orf92 OS=Homo sapiens GN=C9orf92 PE=4 SV=1	26	8799	1	1	1	1	9.1
162	CLYBL_HUMAN	Citrate lyase subunit beta-like protein, mitochondrial OS=Homo sapiens GN=CLYBL PE=2 SV=2	26	37564	1	1	1	1	2.6
163	RPA1_HUMAN	DNA-directed RNA polymerase I subunit RPA1 OS=Homo sapiens GN=POLR1A PE=1 SV=2	26	196683	1	1	1	1	0.6
164	TITIN_HUMAN	Titin OS=Homo sapiens GN=TTN PE=1 SV=2	26	3843119	1	1	1	1	0.0
165	PSB5_HUMAN	Proteasome subunit beta type-5 OS=Homo sapiens GN=PSMB5 PE=1 SV=3	26	28633	1	1	1	1	3.0
166	UBE4B_HUMAN	Ubiquitin conjugation factor E4 B OS=Homo sapiens GN=UBE4B PE=1 SV=1	26	147460	1	1	1	1	0.9
167	DJC15_HUMAN	DnaJ homolog subfamily C member 15 OS=Homo sapiens GN=DNAJC15 PE=1 SV=2	25	16373	1	1	1	1	6.0
168	DHX29_HUMAN	ATP-dependent RNA helicase DHX29 OS=Homo sapiens GN=DHX29 PE=1 SV=2	25	156222	1	1	1	1	0.9
169	CCD53_HUMAN	WASH complex subunit CCDC53 OS=Homo sapiens GN=CCDC53 PE=1 SV=1	25	21217	1	1	1	1	3.6
170	MSH6_HUMAN	DNA mismatch repair protein Msh6 OS=Homo sapiens GN=MSH6 PE=1 SV=2	24	154514	1	1	1	1	0.6
171	S72L1_HUMAN	Putative RNA polymerase II subunit A C-terminal domain phosphatase SSU72-like protein 1 OS=Homo sapiens PE=3 SV=1	24	22855	1	1	1	1	3.1
172	ENOA_HUMAN	Alpha-enolase OS=Homo sapiens GN=ENO1 PE=1 SV=2	24	47481	1	1	1	1	1.4
173	FILA_HUMAN	Filaggrin OS=Homo sapiens GN=FLG PE=1 SV=3	24	435036	1	1	1	1	0.2
174	SBNO1_HUMAN	Protein strawberry notch homolog 1 OS=Homo sapiens GN=SBNO1 PE=1 SV=1	24	154900	1	0	1	0	0.5
175	CATB_HUMAN	Cathepsin B OS=Homo sapiens GN=CTSB PE=1 SV=3	24	38766	1	1	1	1	2.4
176	SPR1B_HUMAN	Cornifin-B OS=Homo sapiens GN=SPRR1B PE=1 SV=2	24	10337	1	1	1	1	9.0
177	GBRG2_HUMAN	Gamma-aminobutyric acid receptor subunit gamma-2 OS=Homo sapiens GN=GABRG2 PE=1 SV=2	23	54697	1	1	1	1	1.7
178	WNK1_HUMAN	Serine/threonine-protein kinase WNK1 OS=Homo sapiens GN=WNK1 PE=1 SV=1	23	251457	1	1	1	1	0.5
179	GELS_HUMAN	Gelsolin OS=Homo sapiens GN=GSN PE=1 SV=1	23	86043	1	1	1	1	0.9
180	LOXE3_HUMAN	Epidermis-type lipoxygenase 3 OS=Homo sapiens GN=ALOXE3 PE=1 SV=1	23	81860	1	1	1	1	1.1
181	FA83B_HUMAN	Protein FAM83B OS=Homo sapiens GN=FAM83B PE=1 SV=1	23	115185	1	1	1	1	0.9
182	FRAP_HUMAN	Serine/threonine-protein kinase mTOR OS=Homo sapiens GN=FRAP1 PE=1 SV=1	23	290759	1	1	1	1	0.4
183	URP2_HUMAN	Fermitin family homolog 3 OS=Homo sapiens GN=FERMT3 PE=1 SV=1	23	76475	1	1	1	1	1.0
184	PLP2_HUMAN	Proteolipid protein 2 OS=Homo sapiens GN=PLP2 PE=1 SV=1	23	17022	1	1	1	1	8.6
185	MTUS1_HUMAN	Microtubule-associated tumor suppressor 1 OS=Homo sapiens GN=MTUS1 PE=1 SV=2	22	142677	1	1	1	1	0.7
186	FIBG_HUMAN	Fibrinogen gamma chain OS=Homo sapiens GN=FGG PE=1 SV=3	22	52106	1	1	1	1	1.8
187	ARAP3_HUMAN	Arf-GAP with Rho-GAP domain, ANK repeat and PH domain-containing protein 3 OS=Homo sapiens GN=ARAP3 PE=1 SV=1	22	171505	1	1	1	1	0.5
188	IER5_HUMAN	Immediate early response gene 5 protein OS=Homo sapiens GN=IER5 PE=2 SV=3	22	34310	1	1	1	1	2.4
189	TBA1A_HUMAN	Tubulin alpha-1A chain OS=Homo sapiens GN=TUBA1A PE=1 SV=1	22	50788	1	1	1	1	1.8
190	TNIP2_HUMAN	TNFAIP3-interacting protein 2 OS=Homo sapiens GN=TNIP2 PE=1 SV=1	21	49240	1	1	1	1	1.9
191	LYSC_HUMAN	Lysozyme C OS=Homo sapiens GN=LYZ PE=1 SV=1	21	16982	2	1	2	1	10.1
