# Supplementary material for: α-/γ-Taxilin are required for centriolar subdistal appendage assembly and microtubule organization
Source: eLife. 2022 Feb 4;11:e73252. doi: 10.7554/eLife.73252 (PMC8816381; doi:10.7554/eLife.73252)
Supplement: Figure 1—figure supplement 1—source data 2. [file elife-73252-fig1-figsupp1-data2.zip › Figure 1-figure supplement 1-source data 2/CCDC120-APEX2-Mass spectrometry data/20180115-CCDC120-APEX2/18-018_MDD0115_proteins/ST2_F018514.csv]

Protein hits	--------------------------------------------------------
prot_hit_num	prot_acc	prot_desc	prot_score	prot_mass	prot_matches	prot_matches_sig	prot_sequences	prot_sequences_sig	prot_cover
1	K22E_HUMAN	Keratin, type II cytoskeletal 2 epidermal OS=Homo sapiens GN=KRT2 PE=1 SV=2	1463	65678	47	47	20	20	31.9
2	K2C1_HUMAN	Keratin, type II cytoskeletal 1 OS=Homo sapiens GN=KRT1 PE=1 SV=6	966	66170	44	44	21	21	28.6
3	K2C6B_HUMAN	Keratin, type II cytoskeletal 6B OS=Homo sapiens GN=KRT6B PE=1 SV=5	872	60315	37	36	18	18	29.8
4	K1C9_HUMAN	Keratin, type I cytoskeletal 9 OS=Homo sapiens GN=KRT9 PE=1 SV=3	865	62255	28	28	12	12	21.0
5	K2C6A_HUMAN	Keratin, type II cytoskeletal 6A OS=Homo sapiens GN=KRT6A PE=1 SV=3	781	60293	36	35	17	17	28.0
6	K1C10_HUMAN	Keratin, type I cytoskeletal 10 OS=Homo sapiens GN=KRT10 PE=1 SV=6	771	59020	31	30	20	20	26.4
7	PYC_HUMAN	Pyruvate carboxylase, mitochondrial OS=Homo sapiens GN=PC PE=1 SV=2	725	130293	37	36	21	20	15.4
8	HORN_HUMAN	Hornerin OS=Homo sapiens GN=HRNR PE=1 SV=2	586	283140	24	24	5	5	2.9
9	K1C14_HUMAN	Keratin, type I cytoskeletal 14 OS=Homo sapiens GN=KRT14 PE=1 SV=4	567	51872	17	17	10	10	21.2
10	K1C16_HUMAN	Keratin, type I cytoskeletal 16 OS=Homo sapiens GN=KRT16 PE=1 SV=4	559	51578	19	19	13	13	27.1
11	LMNA_HUMAN	Lamin-A/C OS=Homo sapiens GN=LMNA PE=1 SV=1	505	74380	21	20	12	12	19.1
12	K2C5_HUMAN	Keratin, type II cytoskeletal 5 OS=Homo sapiens GN=KRT5 PE=1 SV=3	494	62568	24	24	16	16	24.9
13	PCCA_HUMAN	Propionyl-CoA carboxylase alpha chain, mitochondrial OS=Homo sapiens GN=PCCA PE=1 SV=3	493	77932	19	19	12	12	17.6
14	DESP_HUMAN	Desmoplakin OS=Homo sapiens GN=DSP PE=1 SV=3	476	334021	34	31	26	24	7.9
15	MCCA_HUMAN	Methylcrotonoyl-CoA carboxylase subunit alpha, mitochondrial OS=Homo sapiens GN=MCCC1 PE=1 SV=3	364	80935	18	18	12	12	14.3
16	DDX3X_HUMAN	ATP-dependent RNA helicase DDX3X OS=Homo sapiens GN=DDX3X PE=1 SV=3	331	73597	13	13	13	13	17.2
17	K1C17_HUMAN	Keratin, type I cytoskeletal 17 OS=Homo sapiens GN=KRT17 PE=1 SV=2	329	48361	13	13	10	10	19.9
18	RBM14_HUMAN	RNA-binding protein 14 OS=Homo sapiens GN=RBM14 PE=1 SV=2	306	69620	17	17	11	11	14.1
19	PSMD2_HUMAN	26S proteasome non-ATPase regulatory subunit 2 OS=Homo sapiens GN=PSMD2 PE=1 SV=3	192	100877	6	6	3	3	3.7
20	TRAP1_HUMAN	Heat shock protein 75 kDa, mitochondrial OS=Homo sapiens GN=TRAP1 PE=1 SV=3	170	80345	10	10	7	7	8.7
21	DDX17_HUMAN	Probable ATP-dependent RNA helicase DDX17 OS=Homo sapiens GN=DDX17 PE=1 SV=1	168	72953	5	5	3	3	5.8
22	MCM6_HUMAN	DNA replication licensing factor MCM6 OS=Homo sapiens GN=MCM6 PE=1 SV=1	167	93801	6	6	5	5	5.4
23	NSUN2_HUMAN	tRNA (cytosine-5-)-methyltransferase NSUN2 OS=Homo sapiens GN=NSUN2 PE=1 SV=2	166	87214	9	8	8	7	9.8
24	HS90B_HUMAN	Heat shock protein HSP 90-beta OS=Homo sapiens GN=HSP90AB1 PE=1 SV=4	149	83554	8	8	6	6	7.7
25	SFPQ_HUMAN	Splicing factor, proline- and glutamine-rich OS=Homo sapiens GN=SFPQ PE=1 SV=2	142	76216	4	4	4	4	6.8
26	GRP78_HUMAN	78 kDa glucose-regulated protein OS=Homo sapiens GN=HSPA5 PE=1 SV=2	141	72402	10	8	8	6	9.5
27	DSG1_HUMAN	Desmoglein-1 OS=Homo sapiens GN=DSG1 PE=1 SV=1	139	114670	4	4	3	3	3.1
28	ZN326_HUMAN	Zinc finger protein 326 OS=Homo sapiens GN=ZNF326 PE=1 SV=2	130	65955	7	7	5	5	9.3
29	4F2_HUMAN	4F2 cell-surface antigen heavy chain OS=Homo sapiens GN=SLC3A2 PE=1 SV=3	113	68180	2	2	2	2	3.5
30	EF2_HUMAN	Elongation factor 2 OS=Homo sapiens GN=EEF2 PE=1 SV=4	109	96246	6	5	5	4	5.9
31	PGH2_HUMAN	Prostaglandin G/H synthase 2 OS=Homo sapiens GN=PTGS2 PE=1 SV=2	101	69693	4	4	3	3	4.8
32	ZCCHV_HUMAN	Zinc finger CCCH-type antiviral protein 1 OS=Homo sapiens GN=ZC3HAV1 PE=1 SV=3	100	103135	1	1	1	1	1.7
33	CS021_HUMAN	Uncharacterized protein C19orf21 OS=Homo sapiens GN=C19orf21 PE=1 SV=1	95	75482	5	4	5	4	8.5
34	TAB2_HUMAN	Mitogen-activated protein kinase kinase kinase 7-interacting protein 2 OS=Homo sapiens GN=MAP3K7IP2 PE=1 SV=1	94	77017	2	2	2	2	3.8
35	TENS4_HUMAN	Tensin-4 OS=Homo sapiens GN=TNS4 PE=1 SV=3	94	77798	5	5	4	4	5.6
36	PLAK_HUMAN	Junction plakoglobin OS=Homo sapiens GN=JUP PE=1 SV=3	92	82434	5	5	4	4	4.7
37	ABCD1_HUMAN	ATP-binding cassette sub-family D member 1 OS=Homo sapiens GN=ABCD1 PE=1 SV=2	90	83398	1	1	1	1	1.9
38	PKP1_HUMAN	Plakophilin-1 OS=Homo sapiens GN=PKP1 PE=1 SV=2	90	84119	5	4	4	4	5.0
39	XRN2_HUMAN	5~-3~ exoribonuclease 2 OS=Homo sapiens GN=XRN2 PE=1 SV=1	90	109426	2	2	2	2	2.1
40	MCM7_HUMAN	DNA replication licensing factor MCM7 OS=Homo sapiens GN=MCM7 PE=1 SV=4	90	81884	5	5	5	5	5.6
41	PKP2_HUMAN	Plakophilin-2 OS=Homo sapiens GN=PKP2 PE=1 SV=1	86	97852	3	2	3	2	3.6
42	HNRPM_HUMAN	Heterogeneous nuclear ribonucleoprotein M OS=Homo sapiens GN=HNRNPM PE=1 SV=3	82	77749	2	2	2	2	3.2
43	PLOD1_HUMAN	Procollagen-lysine,2-oxoglutarate 5-dioxygenase 1 OS=Homo sapiens GN=PLOD1 PE=1 SV=2	81	84068	4	4	3	3	4.0
44	FOXK2_HUMAN	Forkhead box protein K2 OS=Homo sapiens GN=FOXK2 PE=1 SV=3	79	69248	2	2	1	1	1.2
45	RL4_HUMAN	60S ribosomal protein L4 OS=Homo sapiens GN=RPL4 PE=1 SV=5	79	47953	1	1	1	1	2.6
46	DSC1_HUMAN	Desmocollin-1 OS=Homo sapiens GN=DSC1 PE=1 SV=2	78	101406	3	3	1	1	1.5
47	P5CS_HUMAN	Delta-1-pyrroline-5-carboxylate synthetase OS=Homo sapiens GN=ALDH18A1 PE=1 SV=2	76	87989	2	2	2	2	2.5
48	K6PF_HUMAN	6-phosphofructokinase, muscle type OS=Homo sapiens GN=PFKM PE=1 SV=2	74	85984	4	4	2	2	2.1
49	TAP2_HUMAN	Antigen peptide transporter 2 OS=Homo sapiens GN=TAP2 PE=1 SV=1	73	76186	2	2	2	2	2.6
50	CATA_HUMAN	Catalase OS=Homo sapiens GN=CAT PE=1 SV=3	73	59947	2	2	2	2	4.2
51	EXOC4_HUMAN	Exocyst complex component 4 OS=Homo sapiens GN=EXOC4 PE=1 SV=1	73	111170	4	4	3	3	3.5
52	DDX54_HUMAN	ATP-dependent RNA helicase DDX54 OS=Homo sapiens GN=DDX54 PE=1 SV=2	72	98819	1	1	1	1	1.2
53	BLMH_HUMAN	Bleomycin hydrolase OS=Homo sapiens GN=BLMH PE=1 SV=1	69	53155	5	5	1	1	1.3
54	DDX21_HUMAN	Nucleolar RNA helicase 2 OS=Homo sapiens GN=DDX21 PE=1 SV=5	67	87804	2	2	2	2	2.6
55	ENPL_HUMAN	Endoplasmin OS=Homo sapiens GN=HSP90B1 PE=1 SV=1	66	92696	5	5	5	5	4.9
56	SC23A_HUMAN	Protein transport protein Sec23A OS=Homo sapiens GN=SEC23A PE=1 SV=2	66	87018	5	4	2	2	2.2
57	MYO1C_HUMAN	Myosin-Ic OS=Homo sapiens GN=MYO1C PE=1 SV=3	65	122503	1	1	1	1	0.8
58	KU86_HUMAN	ATP-dependent DNA helicase 2 subunit 2 OS=Homo sapiens GN=XRCC5 PE=1 SV=3	65	83222	3	3	3	3	3.0
59	GFPT1_HUMAN	Glucosamine--fructose-6-phosphate aminotransferase [isomerizing] 1 OS=Homo sapiens GN=GFPT1 PE=1 SV=3	65	79555	3	3	3	3	3.1
60	CPT1A_HUMAN	Carnitine O-palmitoyltransferase 1, liver isoform OS=Homo sapiens GN=CPT1A PE=1 SV=2	65	88995	1	1	1	1	1.8
61	TFR1_HUMAN	Transferrin receptor protein 1 OS=Homo sapiens GN=TFRC PE=1 SV=2	64	85274	2	2	2	2	3.2
62	PUR2_HUMAN	Trifunctional purine biosynthetic protein adenosine-3 OS=Homo sapiens GN=GART PE=1 SV=1	63	108953	2	2	2	2	1.9
63	UBE3A_HUMAN	Ubiquitin-protein ligase E3A OS=Homo sapiens GN=UBE3A PE=1 SV=4	63	101593	1	1	1	1	1.5
64	EIF3B_HUMAN	Eukaryotic translation initiation factor 3 subunit B OS=Homo sapiens GN=EIF3B PE=1 SV=3	62	92823	2	2	2	2	2.2
65	NUP93_HUMAN	Nuclear pore complex protein Nup93 OS=Homo sapiens GN=NUP93 PE=1 SV=2	57	93943	1	1	1	1	1.0
66	HS105_HUMAN	Heat shock protein 105 kDa OS=Homo sapiens GN=HSPH1 PE=1 SV=1	55	97716	4	3	2	2	2.2
67	PDIA4_HUMAN	Protein disulfide-isomerase A4 OS=Homo sapiens GN=PDIA4 PE=1 SV=2	55	73229	1	1	1	1	1.7
68	K2C80_HUMAN	Keratin, type II cytoskeletal 80 OS=Homo sapiens GN=KRT80 PE=1 SV=2	55	51007	1	1	1	1	2.2
69	IMB1_HUMAN	Importin subunit beta-1 OS=Homo sapiens GN=KPNB1 PE=1 SV=2	55	98420	3	3	1	1	1.4
70	DHX9_HUMAN	ATP-dependent RNA helicase A OS=Homo sapiens GN=DHX9 PE=1 SV=4	54	142181	1	1	1	1	0.7
71	ESYT2_HUMAN	Extended synaptotagmin-2 OS=Homo sapiens GN=ESYT2 PE=1 SV=1	53	102807	2	2	2	2	2.0
72	MSH2_HUMAN	DNA mismatch repair protein Msh2 OS=Homo sapiens GN=MSH2 PE=1 SV=1	52	105418	3	3	3	3	3.2
73	C1TC_HUMAN	C-1-tetrahydrofolate synthase, cytoplasmic OS=Homo sapiens GN=MTHFD1 PE=1 SV=3	50	102180	3	3	3	3	2.7
74	1433S_HUMAN	14-3-3 protein sigma OS=Homo sapiens GN=SFN PE=1 SV=1	50	27871	1	1	1	1	5.6
75	CATD_HUMAN	Cathepsin D OS=Homo sapiens GN=CTSD PE=1 SV=1	49	45037	1	1	1	1	1.9
76	XPO2_HUMAN	Exportin-2 OS=Homo sapiens GN=CSE1L PE=1 SV=3	49	111145	1	1	1	1	1.0
77	IGHG1_HUMAN	Ig gamma-1 chain C region OS=Homo sapiens GN=IGHG1 PE=1 SV=1	48	36596	2	2	1	1	2.1
78	G3P_HUMAN	Glyceraldehyde-3-phosphate dehydrogenase OS=Homo sapiens GN=GAPDH PE=1 SV=3	48	36201	1	1	1	1	2.4
79	TITIN_HUMAN	Titin OS=Homo sapiens GN=TTN PE=1 SV=2	48	3843119	3	3	3	3	0.0
80	ABCF2_HUMAN	ATP-binding cassette sub-family F member 2 OS=Homo sapiens GN=ABCF2 PE=1 SV=2	47	71815	2	2	2	2	3.4
81	ACTA_HUMAN	Actin, aortic smooth muscle OS=Homo sapiens GN=ACTA2 PE=1 SV=1	47	42381	1	1	1	1	2.7
82	DACT1_HUMAN	Dapper homolog 1 OS=Homo sapiens GN=DACT1 PE=2 SV=2	46	91145	2	2	1	1	0.7
83	CASPE_HUMAN	Caspase-14 OS=Homo sapiens GN=CASP14 PE=1 SV=2	46	27947	3	2	3	2	7.9
84	DCD_HUMAN	Dermcidin OS=Homo sapiens GN=DCD PE=1 SV=2	46	11391	1	1	1	1	10.0
85	GUAA_HUMAN	GMP synthase [glutamine-hydrolyzing] OS=Homo sapiens GN=GMPS PE=1 SV=1	45	77408	1	1	1	1	1.9
86	KS6A3_HUMAN	Ribosomal protein S6 kinase alpha-3 OS=Homo sapiens GN=RPS6KA3 PE=1 SV=1	44	84025	1	1	1	1	1.5
87	NDUS1_HUMAN	NADH-ubiquinone oxidoreductase 75 kDa subunit, mitochondrial OS=Homo sapiens GN=NDUFS1 PE=1 SV=3	44	80443	1	1	1	1	1.4
88	RRF2M_HUMAN	Ribosome-releasing factor 2, mitochondrial OS=Homo sapiens GN=GFM2 PE=1 SV=1	44	87401	2	1	2	1	1.3
89	MMS19_HUMAN	MMS19 nucleotide excision repair protein homolog OS=Homo sapiens GN=MMS19 PE=1 SV=2	43	114928	1	1	1	1	1.1
90	AP2A1_HUMAN	AP-2 complex subunit alpha-1 OS=Homo sapiens GN=AP2A1 PE=1 SV=3	43	108561	1	1	1	1	0.9
91	CLPT1_HUMAN	Cleft lip and palate transmembrane protein 1 OS=Homo sapiens GN=CLPTM1 PE=1 SV=1	43	76277	2	1	2	1	3.3
92	NFKB2_HUMAN	Nuclear factor NF-kappa-B p100 subunit OS=Homo sapiens GN=NFKB2 PE=1 SV=4	41	97373	1	1	1	1	1.6
93	KBP_HUMAN	KIF1-binding protein OS=Homo sapiens GN=KIAA1279 PE=1 SV=1	41	72453	2	2	2	2	3.1
94	NARG1_HUMAN	NMDA receptor-regulated protein 1 OS=Homo sapiens GN=NARG1 PE=1 SV=1	41	102462	1	1	1	1	1.0
95	ZAGL1_HUMAN	Putative zinc-alpha-2-glycoprotein-like 1 OS=Homo sapiens PE=5 SV=2	40	23080	1	1	1	1	4.9
96	RL6_HUMAN	60S ribosomal protein L6 OS=Homo sapiens GN=RPL6 PE=1 SV=3	40	32765	1	1	1	1	3.1
97	ARGI1_HUMAN	Arginase-1 OS=Homo sapiens GN=ARG1 PE=1 SV=2	40	34884	2	2	2	2	7.5
98	PYRG1_HUMAN	CTP synthase 1 OS=Homo sapiens GN=CTPS PE=1 SV=2	40	67332	2	2	2	2	2.5
99	GNL1_HUMAN	Guanine nucleotide-binding protein-like 1 OS=Homo sapiens GN=GNL1 PE=1 SV=2	40	69132	2	2	1	1	2.0
100	UBIQ_HUMAN	Ubiquitin OS=Homo sapiens GN=RPS27A PE=1 SV=1	39	8560	3	3	1	1	17.1
101	PDE3A_HUMAN	cGMP-inhibited 3~,5~-cyclic phosphodiesterase A OS=Homo sapiens GN=PDE3A PE=1 SV=3	39	126440	1	1	1	1	1.0
102	DYN1_HUMAN	Dynamin-1 OS=Homo sapiens GN=DNM1 PE=1 SV=2	39	97746	1	1	1	1	0.9
103	PLOD2_HUMAN	Procollagen-lysine,2-oxoglutarate 5-dioxygenase 2 OS=Homo sapiens GN=PLOD2 PE=1 SV=2	39	85373	3	3	3	3	4.2
104	AT2C1_HUMAN	Calcium-transporting ATPase type 2C member 1 OS=Homo sapiens GN=ATP2C1 PE=1 SV=3	38	101653	1	1	1	1	1.2
105	NUP88_HUMAN	Nuclear pore complex protein Nup88 OS=Homo sapiens GN=NUP88 PE=1 SV=2	38	84629	2	2	2	2	2.7
106	COPG_HUMAN	Coatomer subunit gamma OS=Homo sapiens GN=COPG PE=1 SV=1	38	98967	2	2	2	2	2.6
107	CND2_HUMAN	Condensin complex subunit 2 OS=Homo sapiens GN=NCAPH PE=1 SV=3	38	83310	1	1	1	1	1.2
108	ANXA2_HUMAN	Annexin A2 OS=Homo sapiens GN=ANXA2 PE=1 SV=2	37	38808	1	1	1	1	2.9
109	CPSF3_HUMAN	Cleavage and polyadenylation specificity factor subunit 3 OS=Homo sapiens GN=CPSF3 PE=1 SV=1	37	78120	2	2	1	1	1.3
110	TGM1_HUMAN	Protein-glutamine gamma-glutamyltransferase K OS=Homo sapiens GN=TGM1 PE=1 SV=4	37	90529	1	1	1	1	1.1
111	GEMI4_HUMAN	Component of gems 4 OS=Homo sapiens GN=GEMIN4 PE=1 SV=1	37	121681	1	1	1	1	0.8
112	GYS1_HUMAN	Glycogen [starch] synthase, muscle OS=Homo sapiens GN=GYS1 PE=1 SV=2	36	84531	2	2	2	2	1.6
113	NOM1_HUMAN	Nucleolar MIF4G domain-containing protein 1 OS=Homo sapiens GN=NOM1 PE=1 SV=1	36	96768	2	2	1	1	1.5
114	MCM4_HUMAN	DNA replication licensing factor MCM4 OS=Homo sapiens GN=MCM4 PE=1 SV=5	36	97068	1	1	1	1	1.0
115	CPSM_HUMAN	Carbamoyl-phosphate synthase [ammonia], mitochondrial OS=Homo sapiens GN=CPS1 PE=1 SV=2	35	165975	1	1	1	1	0.8
116	MCM3_HUMAN	DNA replication licensing factor MCM3 OS=Homo sapiens GN=MCM3 PE=1 SV=3	35	91551	2	2	2	2	1.9
117	LG3BP_HUMAN	Galectin-3-binding protein OS=Homo sapiens GN=LGALS3BP PE=1 SV=1	35	66202	3	3	2	2	2.9
118	ACOC_HUMAN	Cytoplasmic aconitate hydratase OS=Homo sapiens GN=ACO1 PE=1 SV=3	35	98850	1	1	1	1	0.8
119	LAMA2_HUMAN	Laminin subunit alpha-2 OS=Homo sapiens GN=LAMA2 PE=1 SV=4	35	352978	1	1	1	1	0.3
120	AFAP1_HUMAN	Actin filament-associated protein 1 OS=Homo sapiens GN=AFAP1 PE=1 SV=2	35	81530	1	1	1	1	1.2
121	PDC6I_HUMAN	Programmed cell death 6-interacting protein OS=Homo sapiens GN=PDCD6IP PE=1 SV=1	34	96590	1	1	1	1	0.8
122	GLCNE_HUMAN	Bifunctional UDP-N-acetylglucosamine 2-epimerase/N-acetylmannosamine kinase OS=Homo sapiens GN=GNE PE=1 SV=1	34	80193	1	1	1	1	1.4
123	EF1A1_HUMAN	Elongation factor 1-alpha 1 OS=Homo sapiens GN=EEF1A1 PE=1 SV=1	34	50451	1	1	1	1	2.4
124	SAE2_HUMAN	SUMO-activating enzyme subunit 2 OS=Homo sapiens GN=UBA2 PE=1 SV=2	33	71749	1	1	1	1	1.6
125	BCAR3_HUMAN	Breast cancer anti-estrogen resistance protein 3 OS=Homo sapiens GN=BCAR3 PE=1 SV=1	32	93476	2	2	2	2	2.4
126	HECD3_HUMAN	Probable E3 ubiquitin-protein ligase HECTD3 OS=Homo sapiens GN=HECTD3 PE=1 SV=1	32	98135	1	1	1	1	1.9
127	TTC27_HUMAN	Tetratricopeptide repeat protein 27 OS=Homo sapiens GN=TTC27 PE=1 SV=1	32	97883	1	1	1	1	1.1
128	ROS_HUMAN	Proto-oncogene tyrosine-protein kinase ROS OS=Homo sapiens GN=ROS1 PE=2 SV=3	32	266541	1	1	1	1	0.3
129	NKRF_HUMAN	NF-kappa-B-repressing factor OS=Homo sapiens GN=NKRF PE=1 SV=2	32	78308	1	1	1	1	1.6
130	OPA1_HUMAN	Dynamin-like 120 kDa protein, mitochondrial OS=Homo sapiens GN=OPA1 PE=1 SV=3	32	112131	1	1	1	1	1.1
131	SYTM_HUMAN	Threonyl-tRNA synthetase, mitochondrial OS=Homo sapiens GN=TARS2 PE=1 SV=1	32	81841	1	1	1	1	1.7
132	TAF6_HUMAN	Transcription initiation factor TFIID subunit 6 OS=Homo sapiens GN=TAF6 PE=1 SV=1	31	73250	1	1	1	1	1.8
133	NUP98_HUMAN	Nuclear pore complex protein Nup98-Nup96 OS=Homo sapiens GN=NUP98 PE=1 SV=3	30	188643	1	1	1	1	0.6
134	KPRP_HUMAN	Keratinocyte proline-rich protein OS=Homo sapiens GN=KPRP PE=1 SV=1	30	67172	2	2	2	2	2.6
135	QRIC1_HUMAN	Glutamine-rich protein 1 OS=Homo sapiens GN=QRICH1 PE=1 SV=1	30	86838	1	1	1	1	1.4
136	BPL1_HUMAN	Biotin--protein ligase OS=Homo sapiens GN=HLCS PE=1 SV=1	30	81336	2	2	2	2	2.5
137	CYTM_HUMAN	Cystatin-M OS=Homo sapiens GN=CST6 PE=1 SV=1	30	16785	2	2	1	1	7.4
138	AT1A1_HUMAN	Sodium/potassium-transporting ATPase subunit alpha-1 OS=Homo sapiens GN=ATP1A1 PE=1 SV=1	30	114135	1	1	1	1	0.7
139	FERM2_HUMAN	Fermitin family homolog 2 OS=Homo sapiens GN=FERMT2 PE=1 SV=1	29	78438	1	1	1	1	1.5
140	EFTU_HUMAN	Elongation factor Tu, mitochondrial OS=Homo sapiens GN=TUFM PE=1 SV=2	29	49852	1	1	1	1	1.5
141	MLH1_HUMAN	DNA mismatch repair protein Mlh1 OS=Homo sapiens GN=MLH1 PE=1 SV=1	29	85175	1	1	1	1	1.2
142	NOC2L_HUMAN	Nucleolar complex protein 2 homolog OS=Homo sapiens GN=NOC2L PE=1 SV=3	29	85707	1	1	1	1	1.2
143	K2C78_HUMAN	Keratin, type II cytoskeletal 78 OS=Homo sapiens GN=KRT78 PE=1 SV=2	29	57629	1	1	1	1	1.7
144	OGT1_HUMAN	UDP-N-acetylglucosamine--peptide N-acetylglucosaminyltransferase 110 kDa subunit OS=Homo sapiens GN=OGT PE=1 SV=3	29	118104	1	1	1	1	1.0
145	SEC63_HUMAN	Translocation protein SEC63 homolog OS=Homo sapiens GN=SEC63 PE=1 SV=2	29	88341	1	1	1	1	1.4
146	ARHG2_HUMAN	Rho guanine nucleotide exchange factor 2 OS=Homo sapiens GN=ARHGEF2 PE=1 SV=4	29	112386	1	1	1	1	0.7
147	SYSM_HUMAN	Seryl-tRNA synthetase, mitochondrial OS=Homo sapiens GN=SARS2 PE=1 SV=1	29	58702	2	1	1	1	1.0
148	DJC10_HUMAN	DnaJ homolog subfamily C member 10 OS=Homo sapiens GN=DNAJC10 PE=1 SV=2	28	92333	1	1	1	1	1.3
149	DYH14_HUMAN	Dynein heavy chain 14, axonemal OS=Homo sapiens GN=DNAH14 PE=2 SV=3	28	403916	1	1	1	1	0.2
150	SRC8_HUMAN	Src substrate cortactin OS=Homo sapiens GN=CTTN PE=1 SV=2	28	61720	1	1	1	1	1.5
151	MAP9_HUMAN	Microtubule-associated protein 9 OS=Homo sapiens GN=MAP9 PE=1 SV=3	28	74360	1	1	1	1	1.2
152	RL15_HUMAN	60S ribosomal protein L15 OS=Homo sapiens GN=RPL15 PE=1 SV=2	28	24245	1	1	1	1	4.4
153	WNK1_HUMAN	Serine/threonine-protein kinase WNK1 OS=Homo sapiens GN=WNK1 PE=1 SV=1	28	251457	2	2	1	1	0.3
154	DTD2_HUMAN	Probable D-tyrosyl-tRNA(Tyr) deacylase 2 OS=Homo sapiens GN=C14orf126 PE=2 SV=1	28	18877	1	1	1	1	5.4
155	UFL1_HUMAN	E3 UFM1-protein ligase 1 OS=Homo sapiens GN=KIAA0776 PE=1 SV=2	28	89996	1	1	1	1	0.9
156	XP32_HUMAN	Skin-specific protein 32 OS=Homo sapiens GN=XP32 PE=1 SV=1	27	28557	1	1	1	1	3.2
157	HXK2_HUMAN	Hexokinase-2 OS=Homo sapiens GN=HK2 PE=1 SV=2	27	103739	1	1	1	1	0.9
158	AGAP3_HUMAN	Arf-GAP with GTPase, ANK repeat and PH domain-containing protein 3 OS=Homo sapiens GN=AGAP3 PE=1 SV=2	27	95898	1	1	1	1	1.4
159	DEF1_HUMAN	Neutrophil defensin 1 OS=Homo sapiens GN=DEFA1 PE=1 SV=1	27	10536	1	1	1	1	9.6
160	HELLS_HUMAN	Lymphoid-specific helicase OS=Homo sapiens GN=HELLS PE=1 SV=1	26	97639	1	1	1	1	0.7
161	CTU1_HUMAN	Cytoplasmic tRNA 2-thiolation protein 1 OS=Homo sapiens GN=CTU1 PE=1 SV=1	26	37225	1	1	1	1	2.3
162	GLRX1_HUMAN	Glutaredoxin-1 OS=Homo sapiens GN=GLRX PE=1 SV=2	26	12053	1	1	1	1	7.5
163	PKP3_HUMAN	Plakophilin-3 OS=Homo sapiens GN=PKP3 PE=1 SV=1	26	87485	1	1	1	1	0.9
164	DHX15_HUMAN	Putative pre-mRNA-splicing factor ATP-dependent RNA helicase DHX15 OS=Homo sapiens GN=DHX15 PE=1 SV=2	26	91673	1	1	1	1	1.6
165	MAGD2_HUMAN	Melanoma-associated antigen D2 OS=Homo sapiens GN=MAGED2 PE=1 SV=2	26	65085	1	1	1	1	1.0
166	GALR2_HUMAN	Galanin receptor type 2 OS=Homo sapiens GN=GALR2 PE=1 SV=1	26	42585	1	1	1	1	2.6
167	ALBU_HUMAN	Serum albumin OS=Homo sapiens GN=ALB PE=1 SV=2	26	71317	1	1	1	1	1.3
168	RUXGL_HUMAN	Small nuclear ribonucleoprotein G-like protein OS=Homo sapiens PE=3 SV=2	25	8595	1	1	1	1	9.2
169	TNIP2_HUMAN	TNFAIP3-interacting protein 2 OS=Homo sapiens GN=TNIP2 PE=1 SV=1	25	49240	1	1	1	1	1.9
170	DUOX2_HUMAN	Dual oxidase 2 OS=Homo sapiens GN=DUOX2 PE=1 SV=1	25	176678	1	1	1	1	0.4
171	K0090_HUMAN	Uncharacterized protein KIAA0090 OS=Homo sapiens GN=KIAA0090 PE=1 SV=1	25	112145	1	1	1	1	1.3
172	OSBL3_HUMAN	Oxysterol-binding protein-related protein 3 OS=Homo sapiens GN=OSBPL3 PE=1 SV=1	25	102130	1	1	1	1	1.7
173	PEX6_HUMAN	Peroxisome assembly factor 2 OS=Homo sapiens GN=PEX6 PE=1 SV=2	25	105193	1	1	1	1	0.7
174	RL18_HUMAN	60S ribosomal protein L18 OS=Homo sapiens GN=RPL18 PE=1 SV=2	25	21735	1	1	1	1	5.3
175	FOXK1_HUMAN	Forkhead box protein K1 OS=Homo sapiens GN=FOXK1 PE=1 SV=1	25	75867	1	1	1	1	1.2
176	CYTA_HUMAN	Cystatin-A OS=Homo sapiens GN=CSTA PE=1 SV=1	24	11000	1	1	1	1	7.1
177	MCM5_HUMAN	DNA replication licensing factor MCM5 OS=Homo sapiens GN=MCM5 PE=1 SV=5	24	83031	1	1	1	1	1.8
178	MRP4_HUMAN	Multidrug resistance-associated protein 4 OS=Homo sapiens GN=ABCC4 PE=1 SV=3	24	150344	1	1	1	1	0.7
179	PCBP1_HUMAN	Poly(rC)-binding protein 1 OS=Homo sapiens GN=PCBP1 PE=1 SV=2	24	37987	1	1	1	1	2.2
180	TCRGL_HUMAN	Transcription elongation regulator 1-like protein OS=Homo sapiens GN=TCERG1L PE=2 SV=2	24	65904	1	1	1	1	1.0
181	GTR1_HUMAN	Solute carrier family 2, facilitated glucose transporter member 1 OS=Homo sapiens GN=SLC2A1 PE=1 SV=2	24	54391	1	1	1	1	2.0
182	FFR_HUMAN	Protein fat-free homolog OS=Homo sapiens GN=FFR PE=1 SV=2	24	86901	1	1	1	1	1.9
183	ABCF3_HUMAN	ATP-binding cassette sub-family F member 3 OS=Homo sapiens GN=ABCF3 PE=1 SV=2	24	80094	1	1	1	1	0.8
184	KS6A1_HUMAN	Ribosomal protein S6 kinase alpha-1 OS=Homo sapiens GN=RPS6KA1 PE=1 SV=2	24	83070	1	1	1	1	1.0
185	YO003_HUMAN	Uncharacterized protein HSD47 OS=Homo sapiens GN=HSD47 PE=2 SV=1	24	33173	1	1	1	1	3.3
186	RBM15_HUMAN	Putative RNA-binding protein 15 OS=Homo sapiens GN=RBM15 PE=1 SV=2	23	107352	1	1	1	1	1.9
187	UBFL1_HUMAN	Putative upstream-binding factor 1-like protein 1 OS=Homo sapiens GN=UBTFL1 PE=5 SV=1	23	46447	1	1	1	1	1.8
188	CYTSA_HUMAN	Cytospin-A OS=Homo sapiens GN=CYTSA PE=1 SV=1	23	124915	1	1	1	1	0.9
189	CXCR7_HUMAN	C-X-C chemokine receptor type 7 OS=Homo sapiens GN=CXCR7 PE=1 SV=3	23	42264	1	1	1	1	1.4
190	VPS35_HUMAN	Vacuolar protein sorting-associated protein 35 OS=Homo sapiens GN=VPS35 PE=1 SV=2	23	92447	1	1	1	1	1.1
191	ACRC_HUMAN	Acidic repeat-containing protein OS=Homo sapiens GN=ACRC PE=2 SV=1	23	77150	1	1	1	1	0.9
192	DJC15_HUMAN	DnaJ homolog subfamily C member 15 OS=Homo sapiens GN=DNAJC15 PE=1 SV=2	22	16373	1	1	1	1	6.0
193	DSRAD_HUMAN	Double-stranded RNA-specific adenosine deaminase OS=Homo sapiens GN=ADAR PE=1 SV=3	22	137079	2	1	2	1	1.5
194	FUS_HUMAN	RNA-binding protein FUS OS=Homo sapiens GN=FUS PE=1 SV=1	22	53622	1	1	1	1	2.7
195	GTR3_HUMAN	Solute carrier family 2, facilitated glucose transporter member 3 OS=Homo sapiens GN=SLC2A3 PE=1 SV=1	22	54345	1	1	1	1	1.4
196	SPA5L_HUMAN	Spermatogenesis-associated protein 5-like protein 1 OS=Homo sapiens GN=SPATA5L1 PE=1 SV=1	22	81487	1	1	1	1	1.2
197	ELMO1_HUMAN	Engulfment and cell motility protein 1 OS=Homo sapiens GN=ELMO1 PE=1 SV=2	22	84517	1	1	1	1	1.0
198	DCOR_HUMAN	Ornithine decarboxylase OS=Homo sapiens GN=ODC1 PE=1 SV=2	22	51800	1	1	1	1	1.1
199	FGD6_HUMAN	FYVE, RhoGEF and PH domain-containing protein 6 OS=Homo sapiens GN=FGD6 PE=1 SV=2	22	162596	1	1	1	1	0.5
200	HV301_HUMAN	Ig heavy chain V-III region TRO OS=Homo sapiens PE=1 SV=1	22	13578	1	1	1	1	4.1
201	PESC_HUMAN	Pescadillo homolog OS=Homo sapiens GN=PES1 PE=1 SV=1	22	68359	1	1	1	1	0.9
202	ZFY26_HUMAN	Zinc finger FYVE domain-containing protein 26 OS=Homo sapiens GN=ZFYVE26 PE=1 SV=2	21	289131	1	0	1	0	0.4
203	GP112_HUMAN	Probable G-protein coupled receptor 112 OS=Homo sapiens GN=GPR112 PE=2 SV=2	21	335153	1	1	1	1	0.2
