# Supplementary material for: α-/γ-Taxilin are required for centriolar subdistal appendage assembly and microtubule organization
Source: eLife. 2022 Feb 4;11:e73252. doi: 10.7554/eLife.73252 (PMC8816381; doi:10.7554/eLife.73252)
Supplement: Figure 1—figure supplement 1—source data 2. [file elife-73252-fig1-figsupp1-data2.zip › Figure 1-figure supplement 1-source data 2/CCDC120-APEX2-Mass spectrometry data/20180115-CCDC120-APEX2/18-018_MDD0115_proteins/ST3_F018515.csv]

Protein hits	--------------------------------------------------------
prot_hit_num	prot_acc	prot_desc	prot_score	prot_mass	prot_matches	prot_matches_sig	prot_sequences	prot_sequences_sig	prot_cover
1	K2C1_HUMAN	Keratin, type II cytoskeletal 1 OS=Homo sapiens GN=KRT1 PE=1 SV=6	892	66170	42	40	19	19	25.8
2	K1C9_HUMAN	Keratin, type I cytoskeletal 9 OS=Homo sapiens GN=KRT9 PE=1 SV=3	845	62255	26	26	12	12	21.3
3	K22E_HUMAN	Keratin, type II cytoskeletal 2 epidermal OS=Homo sapiens GN=KRT2 PE=1 SV=2	832	65678	32	32	17	17	29.3
4	K2C6A_HUMAN	Keratin, type II cytoskeletal 6A OS=Homo sapiens GN=KRT6A PE=1 SV=3	746	60293	35	33	18	18	28.4
5	K2C6C_HUMAN	Keratin, type II cytoskeletal 6C OS=Homo sapiens GN=KRT6C PE=1 SV=3	711	60273	33	31	18	18	28.4
6	K1C10_HUMAN	Keratin, type I cytoskeletal 10 OS=Homo sapiens GN=KRT10 PE=1 SV=6	668	59020	24	23	15	14	24.0
7	K1C16_HUMAN	Keratin, type I cytoskeletal 16 OS=Homo sapiens GN=KRT16 PE=1 SV=4	645	51578	18	18	12	12	27.1
8	K1C14_HUMAN	Keratin, type I cytoskeletal 14 OS=Homo sapiens GN=KRT14 PE=1 SV=4	578	51872	17	17	11	11	24.6
9	TBB5_HUMAN	Tubulin beta chain OS=Homo sapiens GN=TUBB PE=1 SV=2	530	50095	24	24	4	4	9.5
10	TBB2C_HUMAN	Tubulin beta-2C chain OS=Homo sapiens GN=TUBB2C PE=1 SV=1	487	50255	24	24	4	4	9.4
11	K2C5_HUMAN	Keratin, type II cytoskeletal 5 OS=Homo sapiens GN=KRT5 PE=1 SV=3	446	62568	25	23	15	15	22.7
12	PYC_HUMAN	Pyruvate carboxylase, mitochondrial OS=Homo sapiens GN=PC PE=1 SV=2	419	130293	21	19	14	12	11.0
13	K2C8_HUMAN	Keratin, type II cytoskeletal 8 OS=Homo sapiens GN=KRT8 PE=1 SV=7	401	53671	27	26	15	14	22.2
14	K1C17_HUMAN	Keratin, type I cytoskeletal 17 OS=Homo sapiens GN=KRT17 PE=1 SV=2	309	48361	11	11	9	9	20.1
15	DESP_HUMAN	Desmoplakin OS=Homo sapiens GN=DSP PE=1 SV=3	295	334021	21	20	18	17	5.8
16	ATPA_HUMAN	ATP synthase subunit alpha, mitochondrial OS=Homo sapiens GN=ATP5A1 PE=1 SV=1	287	59828	14	13	10	9	13.0
17	KPYM_HUMAN	Pyruvate kinase isozymes M1/M2 OS=Homo sapiens GN=PKM2 PE=1 SV=4	237	58470	10	10	7	7	12.1
18	EF1A1_HUMAN	Elongation factor 1-alpha 1 OS=Homo sapiens GN=EEF1A1 PE=1 SV=1	224	50451	9	9	6	6	11.7
19	VIME_HUMAN	Vimentin OS=Homo sapiens GN=VIM PE=1 SV=4	211	53676	9	9	5	5	9.4
20	K2C3_HUMAN	Keratin, type II cytoskeletal 3 OS=Homo sapiens GN=KRT3 PE=1 SV=2	205	64636	13	13	3	3	4.9
21	PCCB_HUMAN	Propionyl-CoA carboxylase beta chain, mitochondrial OS=Homo sapiens GN=PCCB PE=1 SV=3	204	58806	7	6	3	3	7.2
22	K1C15_HUMAN	Keratin, type I cytoskeletal 15 OS=Homo sapiens GN=KRT15 PE=1 SV=2	194	49395	7	7	5	5	10.1
23	LMNA_HUMAN	Lamin-A/C OS=Homo sapiens GN=LMNA PE=1 SV=1	167	74380	5	5	4	4	6.9
24	HNRPM_HUMAN	Heterogeneous nuclear ribonucleoprotein M OS=Homo sapiens GN=HNRNPM PE=1 SV=3	148	77749	5	5	4	4	5.2
25	GRP75_HUMAN	Stress-70 protein, mitochondrial OS=Homo sapiens GN=HSPA9 PE=1 SV=2	147	73920	6	6	3	3	4.7
26	TCPA_HUMAN	T-complex protein 1 subunit alpha OS=Homo sapiens GN=TCP1 PE=1 SV=1	145	60819	8	8	6	6	9.2
27	K2C7_HUMAN	Keratin, type II cytoskeletal 7 OS=Homo sapiens GN=KRT7 PE=1 SV=4	135	51430	8	8	5	5	8.1
28	CH60_HUMAN	60 kDa heat shock protein, mitochondrial OS=Homo sapiens GN=HSPD1 PE=1 SV=2	125	61187	3	3	3	3	5.2
29	DDX17_HUMAN	Probable ATP-dependent RNA helicase DDX17 OS=Homo sapiens GN=DDX17 PE=1 SV=1	123	72953	3	2	3	2	4.0
30	PCCA_HUMAN	Propionyl-CoA carboxylase alpha chain, mitochondrial OS=Homo sapiens GN=PCCA PE=1 SV=3	115	77932	4	4	4	4	6.4
31	DSG1_HUMAN	Desmoglein-1 OS=Homo sapiens GN=DSG1 PE=1 SV=1	114	114670	4	4	2	2	2.3
32	HSP7C_HUMAN	Heat shock cognate 71 kDa protein OS=Homo sapiens GN=HSPA8 PE=1 SV=1	113	71082	9	9	5	5	9.1
33	PRS7_HUMAN	26S protease regulatory subunit 7 OS=Homo sapiens GN=PSMC2 PE=1 SV=3	112	49002	2	2	2	2	5.1
34	SERA_HUMAN	D-3-phosphoglycerate dehydrogenase OS=Homo sapiens GN=PHGDH PE=1 SV=4	111	57356	3	3	1	1	2.8
35	TCPE_HUMAN	T-complex protein 1 subunit epsilon OS=Homo sapiens GN=CCT5 PE=1 SV=1	109	60089	2	2	1	1	1.8
36	HSP71_HUMAN	Heat shock 70 kDa protein 1A/1B OS=Homo sapiens GN=HSPA1A PE=1 SV=5	105	70294	5	5	4	4	6.9
37	NONO_HUMAN	Non-POU domain-containing octamer-binding protein OS=Homo sapiens GN=NONO PE=1 SV=4	100	54311	6	5	4	4	9.1
38	TBA1A_HUMAN	Tubulin alpha-1A chain OS=Homo sapiens GN=TUBA1A PE=1 SV=1	99	50788	6	6	3	3	5.8
39	RL4_HUMAN	60S ribosomal protein L4 OS=Homo sapiens GN=RPL4 PE=1 SV=5	98	47953	5	5	3	3	6.6
40	HORN_HUMAN	Hornerin OS=Homo sapiens GN=HRNR PE=1 SV=2	98	283140	7	7	4	4	2.4
41	RL3_HUMAN	60S ribosomal protein L3 OS=Homo sapiens GN=RPL3 PE=1 SV=2	97	46365	4	4	2	2	4.7
42	PSMD3_HUMAN	26S proteasome non-ATPase regulatory subunit 3 OS=Homo sapiens GN=PSMD3 PE=1 SV=2	95	61054	6	5	4	3	6.7
43	CATA_HUMAN	Catalase OS=Homo sapiens GN=CAT PE=1 SV=3	95	59947	3	3	3	3	6.3
44	DDX47_HUMAN	Probable ATP-dependent RNA helicase DDX47 OS=Homo sapiens GN=DDX47 PE=1 SV=1	95	50900	6	6	5	5	10.3
45	DDX5_HUMAN	Probable ATP-dependent RNA helicase DDX5 OS=Homo sapiens GN=DDX5 PE=1 SV=1	92	69618	5	3	5	3	4.9
46	RL13_HUMAN	60S ribosomal protein L13 OS=Homo sapiens GN=RPL13 PE=1 SV=4	90	24304	4	4	2	2	9.5
47	TBA4A_HUMAN	Tubulin alpha-4A chain OS=Homo sapiens GN=TUBA4A PE=1 SV=1	90	50634	5	5	3	3	5.8
48	PICAL_HUMAN	Phosphatidylinositol-binding clathrin assembly protein OS=Homo sapiens GN=PICALM PE=1 SV=2	86	70881	5	5	4	4	6.1
49	IF2G_HUMAN	Eukaryotic translation initiation factor 2 subunit 3 OS=Homo sapiens GN=EIF2S3 PE=1 SV=3	84	51647	6	5	5	5	8.5
50	FETUA_HUMAN	Alpha-2-HS-glycoprotein OS=Homo sapiens GN=AHSG PE=1 SV=1	76	40098	3	3	2	2	3.5
51	PDIA3_HUMAN	Protein disulfide-isomerase A3 OS=Homo sapiens GN=PDIA3 PE=1 SV=4	76	57146	2	2	2	2	4.6
52	HSDL2_HUMAN	Hydroxysteroid dehydrogenase-like protein 2 OS=Homo sapiens GN=HSDL2 PE=1 SV=1	75	45651	3	3	2	2	4.5
53	K2C78_HUMAN	Keratin, type II cytoskeletal 78 OS=Homo sapiens GN=KRT78 PE=1 SV=2	74	57629	5	5	3	3	5.2
54	CJ119_HUMAN	UPF0557 protein C10orf119 OS=Homo sapiens GN=C10orf119 PE=1 SV=2	73	73789	2	2	2	2	3.3
55	RL6_HUMAN	60S ribosomal protein L6 OS=Homo sapiens GN=RPL6 PE=1 SV=3	73	32765	5	5	1	1	3.1
56	AP2M1_HUMAN	AP-2 complex subunit mu OS=Homo sapiens GN=AP2M1 PE=1 SV=2	72	49965	3	3	2	2	3.7
57	TAB2_HUMAN	Mitogen-activated protein kinase kinase kinase 7-interacting protein 2 OS=Homo sapiens GN=MAP3K7IP2 PE=1 SV=1	71	77017	2	2	1	1	2.2
58	COPD_HUMAN	Coatomer subunit delta OS=Homo sapiens GN=ARCN1 PE=1 SV=1	71	57630	4	4	3	3	5.9
59	FILA2_HUMAN	Filaggrin-2 OS=Homo sapiens GN=FLG2 PE=1 SV=1	70	249296	1	1	1	1	0.5
60	DCD_HUMAN	Dermcidin OS=Homo sapiens GN=DCD PE=1 SV=2	69	11391	1	1	1	1	10.0
61	F175B_HUMAN	BRISC complex subunit Abro1 OS=Homo sapiens GN=FAM175B PE=1 SV=2	69	47100	2	2	2	2	4.6
62	TCPG_HUMAN	T-complex protein 1 subunit gamma OS=Homo sapiens GN=CCT3 PE=1 SV=4	67	61066	4	3	4	3	5.7
63	NCLN_HUMAN	Nicalin OS=Homo sapiens GN=NCLN PE=1 SV=2	63	63106	2	2	2	2	2.8
64	DDX3X_HUMAN	ATP-dependent RNA helicase DDX3X OS=Homo sapiens GN=DDX3X PE=1 SV=3	63	73597	2	2	2	2	3.8
65	ATLA2_HUMAN	Atlastin-2 OS=Homo sapiens GN=ATL2 PE=1 SV=2	63	66814	1	1	1	1	1.7
66	RL8_HUMAN	60S ribosomal protein L8 OS=Homo sapiens GN=RPL8 PE=1 SV=2	62	28235	1	1	1	1	4.3
67	K2C80_HUMAN	Keratin, type II cytoskeletal 80 OS=Homo sapiens GN=KRT80 PE=1 SV=2	61	51007	2	1	2	1	4.2
68	ACTA_HUMAN	Actin, aortic smooth muscle OS=Homo sapiens GN=ACTA2 PE=1 SV=1	60	42381	2	2	2	2	5.6
69	CBS_HUMAN	Cystathionine beta-synthase OS=Homo sapiens GN=CBS PE=1 SV=2	59	61175	2	2	2	2	3.4
70	TCPZ_HUMAN	T-complex protein 1 subunit zeta OS=Homo sapiens GN=CCT6A PE=1 SV=3	58	58444	5	5	3	3	4.3
71	SYNM_HUMAN	Probable asparaginyl-tRNA synthetase, mitochondrial OS=Homo sapiens GN=NARS2 PE=1 SV=2	58	54556	1	1	1	1	2.5
72	TCPH_HUMAN	T-complex protein 1 subunit eta OS=Homo sapiens GN=CCT7 PE=1 SV=2	58	59842	5	5	4	4	7.0
73	MSTO1_HUMAN	Protein misato homolog 1 OS=Homo sapiens GN=MSTO1 PE=1 SV=1	58	62708	1	1	1	1	2.1
74	UGDH_HUMAN	UDP-glucose 6-dehydrogenase OS=Homo sapiens GN=UGDH PE=1 SV=1	57	55674	1	1	1	1	2.0
75	IGJ_HUMAN	Immunoglobulin J chain OS=Homo sapiens GN=IGJ PE=1 SV=4	56	18543	1	1	1	1	7.5
76	PDIA6_HUMAN	Protein disulfide-isomerase A6 OS=Homo sapiens GN=PDIA6 PE=1 SV=1	56	48490	2	2	1	1	2.5
77	G3P_HUMAN	Glyceraldehyde-3-phosphate dehydrogenase OS=Homo sapiens GN=GAPDH PE=1 SV=3	55	36201	2	2	1	1	2.4
78	FSCN1_HUMAN	Fascin OS=Homo sapiens GN=FSCN1 PE=1 SV=3	54	55123	2	2	1	1	1.8
79	ALBU_HUMAN	Serum albumin OS=Homo sapiens GN=ALB PE=1 SV=2	54	71317	2	2	2	2	3.4
80	ANXA2_HUMAN	Annexin A2 OS=Homo sapiens GN=ANXA2 PE=1 SV=2	54	38808	1	1	1	1	2.9
81	BIRC2_HUMAN	Baculoviral IAP repeat-containing protein 2 OS=Homo sapiens GN=BIRC2 PE=1 SV=2	54	71109	1	1	1	1	1.5
82	DDX39_HUMAN	ATP-dependent RNA helicase DDX39 OS=Homo sapiens GN=DDX39 PE=1 SV=2	53	49611	4	3	3	2	5.9
83	PLAK_HUMAN	Junction plakoglobin OS=Homo sapiens GN=JUP PE=1 SV=3	53	82434	3	3	3	3	4.6
84	AIFM1_HUMAN	Apoptosis-inducing factor 1, mitochondrial OS=Homo sapiens GN=AIFM1 PE=1 SV=1	53	67144	2	2	2	2	3.6
85	FKBP4_HUMAN	Peptidyl-prolyl cis-trans isomerase FKBP4 OS=Homo sapiens GN=FKBP4 PE=1 SV=3	53	52057	3	3	2	2	4.1
86	ZN622_HUMAN	Zinc finger protein 622 OS=Homo sapiens GN=ZNF622 PE=1 SV=1	52	54808	1	1	1	1	2.1
87	MCCB_HUMAN	Methylcrotonoyl-CoA carboxylase beta chain, mitochondrial OS=Homo sapiens GN=MCCC2 PE=1 SV=1	51	61808	2	2	2	2	3.2
88	NDC1_HUMAN	Nucleoporin NDC1 OS=Homo sapiens GN=TMEM48 PE=1 SV=2	51	76940	2	2	1	1	1.5
89	MCCA_HUMAN	Methylcrotonoyl-CoA carboxylase subunit alpha, mitochondrial OS=Homo sapiens GN=MCCC1 PE=1 SV=3	49	80935	2	2	2	2	2.1
90	SYFA_HUMAN	Phenylalanyl-tRNA synthetase alpha chain OS=Homo sapiens GN=FARSA PE=1 SV=3	49	57585	3	3	2	2	3.7
91	LDHA_HUMAN	L-lactate dehydrogenase A chain OS=Homo sapiens GN=LDHA PE=1 SV=2	49	36950	3	2	2	2	6.6
92	LRC40_HUMAN	Leucine-rich repeat-containing protein 40 OS=Homo sapiens GN=LRRC40 PE=1 SV=1	49	68720	3	3	2	2	3.0
93	PRS4_HUMAN	26S protease regulatory subunit 4 OS=Homo sapiens GN=PSMC1 PE=1 SV=1	49	49325	1	1	1	1	2.7
94	EIF3L_HUMAN	Eukaryotic translation initiation factor 3 subunit L OS=Homo sapiens GN=EIF3L PE=1 SV=1	48	66912	3	3	2	2	3.4
95	TOIP1_HUMAN	Torsin-1A-interacting protein 1 OS=Homo sapiens GN=TOR1AIP1 PE=1 SV=2	48	66379	1	1	1	1	2.2
96	KRT81_HUMAN	Keratin, type II cuticular Hb1 OS=Homo sapiens GN=KRT81 PE=1 SV=2	47	56875	2	2	1	1	1.6
97	PRI1_HUMAN	DNA primase small subunit OS=Homo sapiens GN=PRIM1 PE=1 SV=1	47	50327	1	1	1	1	2.1
98	SYYC_HUMAN	Tyrosyl-tRNA synthetase, cytoplasmic OS=Homo sapiens GN=YARS PE=1 SV=4	47	59448	1	1	1	1	2.1
99	CLPX_HUMAN	ATP-dependent Clp protease ATP-binding subunit clpX-like, mitochondrial OS=Homo sapiens GN=CLPX PE=1 SV=2	47	69922	2	2	2	2	1.7
100	TCPD_HUMAN	T-complex protein 1 subunit delta OS=Homo sapiens GN=CCT4 PE=1 SV=4	47	58401	1	1	1	1	2.0
101	NUP85_HUMAN	Nuclear pore complex protein Nup85 OS=Homo sapiens GN=NUP85 PE=1 SV=1	45	75826	1	1	1	1	2.0
102	KPRP_HUMAN	Keratinocyte proline-rich protein OS=Homo sapiens GN=KPRP PE=1 SV=1	44	67172	2	1	2	1	2.6
103	PGH2_HUMAN	Prostaglandin G/H synthase 2 OS=Homo sapiens GN=PTGS2 PE=1 SV=2	44	69693	1	1	1	1	1.7
104	PAIRB_HUMAN	Plasminogen activator inhibitor 1 RNA-binding protein OS=Homo sapiens GN=SERBP1 PE=1 SV=2	43	44995	2	2	1	1	2.7
105	1433S_HUMAN	14-3-3 protein sigma OS=Homo sapiens GN=SFN PE=1 SV=1	43	27871	3	3	1	1	5.6
106	ABCD3_HUMAN	ATP-binding cassette sub-family D member 3 OS=Homo sapiens GN=ABCD3 PE=1 SV=1	42	75941	1	1	1	1	1.1
107	HBA_HUMAN	Hemoglobin subunit alpha OS=Homo sapiens GN=HBA1 PE=1 SV=2	41	15305	1	1	1	1	7.7
108	STXB1_HUMAN	Syntaxin-binding protein 1 OS=Homo sapiens GN=STXBP1 PE=1 SV=1	41	67925	2	2	1	1	1.7
109	RBM39_HUMAN	RNA-binding protein 39 OS=Homo sapiens GN=RBM39 PE=1 SV=2	41	59628	2	1	1	1	1.9
110	EF1G_HUMAN	Elongation factor 1-gamma OS=Homo sapiens GN=EEF1G PE=1 SV=3	40	50429	3	3	3	3	5.9
111	SYFB_HUMAN	Phenylalanyl-tRNA synthetase beta chain OS=Homo sapiens GN=FARSB PE=1 SV=2	40	66715	1	1	1	1	1.9
112	RUVB1_HUMAN	RuvB-like 1 OS=Homo sapiens GN=RUVBL1 PE=1 SV=1	40	50538	1	1	1	1	2.9
113	GBF1_HUMAN	Golgi-specific brefeldin A-resistance guanine nucleotide exchange factor 1 OS=Homo sapiens GN=GBF1 PE=1 SV=2	39	208367	4	4	1	1	0.3
114	YTHD1_HUMAN	YTH domain family protein 1 OS=Homo sapiens GN=YTHDF1 PE=1 SV=1	39	61007	3	2	2	2	3.4
115	BORG5_HUMAN	Cdc42 effector protein 1 OS=Homo sapiens GN=CDC42EP1 PE=1 SV=1	39	40384	3	3	3	3	5.6
116	CV028_HUMAN	UPF0027 protein C22orf28 OS=Homo sapiens GN=C22orf28 PE=1 SV=1	38	55688	2	2	1	1	1.6
117	CK5P1_HUMAN	CDK5 regulatory subunit-associated protein 1 OS=Homo sapiens GN=CDK5RAP1 PE=1 SV=2	38	68501	1	1	1	1	1.7
118	CS021_HUMAN	Uncharacterized protein C19orf21 OS=Homo sapiens GN=C19orf21 PE=1 SV=1	38	75482	1	1	1	1	2.2
119	NSUN2_HUMAN	tRNA (cytosine-5-)-methyltransferase NSUN2 OS=Homo sapiens GN=NSUN2 PE=1 SV=2	38	87214	1	1	1	1	1.3
120	IGHG1_HUMAN	Ig gamma-1 chain C region OS=Homo sapiens GN=IGHG1 PE=1 SV=1	38	36596	1	1	1	1	2.1
121	SYDC_HUMAN	Aspartyl-tRNA synthetase, cytoplasmic OS=Homo sapiens GN=DARS PE=1 SV=2	37	57499	2	2	2	2	3.8
122	LEG7_HUMAN	Galectin-7 OS=Homo sapiens GN=LGALS7 PE=1 SV=2	37	15123	2	2	1	1	8.1
123	TNIP2_HUMAN	TNFAIP3-interacting protein 2 OS=Homo sapiens GN=TNIP2 PE=1 SV=1	37	49240	2	2	1	1	1.9
124	APOE_HUMAN	Apolipoprotein E OS=Homo sapiens GN=APOE PE=1 SV=1	37	36246	1	1	1	1	2.8
125	ACSF3_HUMAN	Acyl-CoA synthetase family member 3, mitochondrial OS=Homo sapiens GN=ACSF3 PE=1 SV=2	37	64700	3	3	3	3	3.8
126	MAP9_HUMAN	Microtubule-associated protein 9 OS=Homo sapiens GN=MAP9 PE=1 SV=3	37	74360	2	2	1	1	1.2
127	DC1L2_HUMAN	Cytoplasmic dynein 1 light intermediate chain 2 OS=Homo sapiens GN=DYNC1LI2 PE=1 SV=1	37	54351	2	2	2	2	3.7
128	RBM14_HUMAN	RNA-binding protein 14 OS=Homo sapiens GN=RBM14 PE=1 SV=2	37	69620	1	1	1	1	1.8
129	CALL5_HUMAN	Calmodulin-like protein 5 OS=Homo sapiens GN=CALML5 PE=1 SV=2	36	15883	2	2	1	1	5.5
130	NUCB1_HUMAN	Nucleobindin-1 OS=Homo sapiens GN=NUCB1 PE=1 SV=4	35	53846	2	2	1	1	2.2
131	PDIA1_HUMAN	Protein disulfide-isomerase OS=Homo sapiens GN=P4HB PE=1 SV=3	35	57480	3	3	2	2	3.1
132	TRIP6_HUMAN	Thyroid receptor-interacting protein 6 OS=Homo sapiens GN=TRIP6 PE=1 SV=3	35	51738	2	2	1	1	2.3
133	TRMT5_HUMAN	tRNA (guanine-N(1)-)-methyltransferase OS=Homo sapiens GN=TRMT5 PE=1 SV=2	35	58551	2	2	1	1	2.2
134	STT3A_HUMAN	Dolichyl-diphosphooligosaccharide--protein glycosyltransferase subunit STT3A OS=Homo sapiens GN=STT3A PE=1 SV=2	35	81104	1	1	1	1	1.3
135	IF4A1_HUMAN	Eukaryotic initiation factor 4A-I OS=Homo sapiens GN=EIF4A1 PE=1 SV=1	34	46353	1	1	1	1	2.0
136	HCK_HUMAN	Tyrosine-protein kinase HCK OS=Homo sapiens GN=HCK PE=1 SV=5	34	60075	1	1	1	1	1.9
137	PUR8_HUMAN	Adenylosuccinate lyase OS=Homo sapiens GN=ADSL PE=1 SV=2	34	55595	2	2	1	1	2.3
138	PIGT_HUMAN	GPI transamidase component PIG-T OS=Homo sapiens GN=PIGT PE=1 SV=1	33	66228	1	1	1	1	1.0
139	CARF_HUMAN	CDKN2A-interacting protein OS=Homo sapiens GN=CDKN2AIP PE=1 SV=2	33	61473	1	1	1	1	2.2
140	DHSA_HUMAN	Succinate dehydrogenase [ubiquinone] flavoprotein subunit, mitochondrial OS=Homo sapiens GN=SDHA PE=1 SV=2	33	73672	1	1	1	1	1.1
141	DGLB_HUMAN	Sn1-specific diacylglycerol lipase beta OS=Homo sapiens GN=DAGLB PE=1 SV=2	33	74882	1	1	1	1	1.3
142	DSC1_HUMAN	Desmocollin-1 OS=Homo sapiens GN=DSC1 PE=1 SV=2	33	101406	2	1	1	1	1.5
143	SSF1_HUMAN	Suppressor of SWI4 1 homolog OS=Homo sapiens GN=PPAN PE=1 SV=1	32	53446	1	1	1	1	3.0
144	ZBED1_HUMAN	Zinc finger BED domain-containing protein 1 OS=Homo sapiens GN=ZBED1 PE=1 SV=1	32	78904	1	1	1	1	1.0
145	STEA4_HUMAN	Metalloreductase STEAP4 OS=Homo sapiens GN=STEAP4 PE=1 SV=1	31	52518	1	1	1	1	2.2
146	DEF1_HUMAN	Neutrophil defensin 1 OS=Homo sapiens GN=DEFA1 PE=1 SV=1	31	10536	1	1	1	1	9.6
147	PPM1F_HUMAN	Protein phosphatase 1F OS=Homo sapiens GN=PPM1F PE=1 SV=3	31	49971	1	1	1	1	2.0
148	PUR2_HUMAN	Trifunctional purine biosynthetic protein adenosine-3 OS=Homo sapiens GN=GART PE=1 SV=1	31	108953	1	1	1	1	0.8
149	FGD6_HUMAN	FYVE, RhoGEF and PH domain-containing protein 6 OS=Homo sapiens GN=FGD6 PE=1 SV=2	31	162596	2	2	1	1	0.5
150	DIRA2_HUMAN	GTP-binding protein Di-Ras2 OS=Homo sapiens GN=DIRAS2 PE=1 SV=1	30	22813	1	1	1	1	5.5
151	PKHG3_HUMAN	Pleckstrin homology domain-containing family G member 3 OS=Homo sapiens GN=PLEKHG3 PE=1 SV=1	29	135242	1	1	1	1	0.7
152	CDC20_HUMAN	Cell division cycle protein 20 homolog OS=Homo sapiens GN=CDC20 PE=1 SV=2	29	55088	1	1	1	1	2.2
153	DHC24_HUMAN	24-dehydrocholesterol reductase OS=Homo sapiens GN=DHCR24 PE=1 SV=2	29	60803	1	1	1	1	1.6
154	JAK1_HUMAN	Tyrosine-protein kinase JAK1 OS=Homo sapiens GN=JAK1 PE=1 SV=2	28	135016	1	1	1	1	0.5
155	ENOA_HUMAN	Alpha-enolase OS=Homo sapiens GN=ENO1 PE=1 SV=2	28	47481	2	2	2	2	3.7
156	PRP31_HUMAN	U4/U6 small nuclear ribonucleoprotein Prp31 OS=Homo sapiens GN=PRPF31 PE=1 SV=2	28	55649	2	2	1	1	1.6
157	GTPB6_HUMAN	Putative GTP-binding protein 6 OS=Homo sapiens GN=GTPBP6 PE=2 SV=2	28	45160	1	1	1	1	2.7
158	C4BPA_HUMAN	C4b-binding protein alpha chain OS=Homo sapiens GN=C4BPA PE=1 SV=2	28	69042	1	1	1	1	1.3
159	VATA_HUMAN	V-type proton ATPase catalytic subunit A OS=Homo sapiens GN=ATP6V1A PE=1 SV=2	28	68660	1	1	1	1	1.5
160	ARP3B_HUMAN	Actin-related protein 3B OS=Homo sapiens GN=ACTR3B PE=1 SV=1	28	48090	1	1	1	1	2.2
161	GRB10_HUMAN	Growth factor receptor-bound protein 10 OS=Homo sapiens GN=GRB10 PE=1 SV=2	27	68158	1	1	1	1	1.5
162	TRI25_HUMAN	E3 ubiquitin/ISG15 ligase TRIM25 OS=Homo sapiens GN=TRIM25 PE=1 SV=1	27	72597	1	1	1	1	1.9
163	COASY_HUMAN	Bifunctional coenzyme A synthase OS=Homo sapiens GN=COASY PE=1 SV=4	27	62632	1	1	1	1	2.0
164	TPIS_HUMAN	Triosephosphate isomerase OS=Homo sapiens GN=TPI1 PE=1 SV=2	27	26938	1	1	1	1	4.8
165	JMJD5_HUMAN	JmjC domain-containing protein 5 OS=Homo sapiens GN=JMJD5 PE=2 SV=1	27	47867	1	1	1	1	1.7
166	BASI_HUMAN	Basigin OS=Homo sapiens GN=BSG PE=1 SV=2	26	42573	1	1	1	1	2.3
167	CTBP1_HUMAN	C-terminal-binding protein 1 OS=Homo sapiens GN=CTBP1 PE=1 SV=2	26	47962	1	1	1	1	1.8
168	TITIN_HUMAN	Titin OS=Homo sapiens GN=TTN PE=1 SV=2	26	3843119	1	1	1	1	0.0
169	HNRH1_HUMAN	Heterogeneous nuclear ribonucleoprotein H OS=Homo sapiens GN=HNRNPH1 PE=1 SV=4	26	49484	1	1	1	1	3.6
170	DJC15_HUMAN	DnaJ homolog subfamily C member 15 OS=Homo sapiens GN=DNAJC15 PE=1 SV=2	26	16373	1	1	1	1	6.0
171	VATH_HUMAN	V-type proton ATPase subunit H OS=Homo sapiens GN=ATP6V1H PE=1 SV=1	26	56417	1	1	1	1	2.7
172	CYTA_HUMAN	Cystatin-A OS=Homo sapiens GN=CSTA PE=1 SV=1	26	11000	1	1	1	1	7.1
173	NDC80_HUMAN	Kinetochore protein NDC80 homolog OS=Homo sapiens GN=NDC80 PE=1 SV=1	26	74380	2	2	1	1	1.2
174	GLYM_HUMAN	Serine hydroxymethyltransferase, mitochondrial OS=Homo sapiens GN=SHMT2 PE=1 SV=3	25	56414	2	2	2	2	4.0
175	MACF1_HUMAN	Microtubule-actin cross-linking factor 1, isoforms 1/2/3/5 OS=Homo sapiens GN=MACF1 PE=1 SV=3	25	623626	1	1	1	1	0.1
176	PESC_HUMAN	Pescadillo homolog OS=Homo sapiens GN=PES1 PE=1 SV=1	25	68359	1	1	1	1	1.4
177	AAAS_HUMAN	Aladin OS=Homo sapiens GN=AAAS PE=1 SV=1	25	60392	1	1	1	1	1.3
178	TGM1_HUMAN	Protein-glutamine gamma-glutamyltransferase K OS=Homo sapiens GN=TGM1 PE=1 SV=4	25	90529	1	1	1	1	0.9
179	XIAP_HUMAN	Baculoviral IAP repeat-containing protein 4 OS=Homo sapiens GN=XIAP PE=1 SV=2	25	57789	1	1	1	1	2.6
180	SCOT1_HUMAN	Succinyl-CoA:3-ketoacid-coenzyme A transferase 1, mitochondrial OS=Homo sapiens GN=OXCT1 PE=1 SV=1	25	56578	1	1	1	1	2.1
181	ADRM1_HUMAN	Proteasomal ubiquitin receptor ADRM1 OS=Homo sapiens GN=ADRM1 PE=1 SV=2	25	42412	1	1	1	1	3.9
182	SYRC_HUMAN	Arginyl-tRNA synthetase, cytoplasmic OS=Homo sapiens GN=RARS PE=1 SV=2	25	76129	1	1	1	1	1.2
183	F123B_HUMAN	Protein FAM123B OS=Homo sapiens GN=FAM123B PE=1 SV=2	24	125092	1	1	1	1	0.6
184	FSIP2_HUMAN	Fibrous sheath-interacting protein 2 OS=Homo sapiens GN=FSIP2 PE=1 SV=3	24	372310	1	1	1	1	0.2
185	FTCD_HUMAN	Formimidoyltransferase-cyclodeaminase OS=Homo sapiens GN=FTCD PE=1 SV=2	24	59574	1	1	1	1	1.1
186	SQRD_HUMAN	Sulfide:quinone oxidoreductase, mitochondrial OS=Homo sapiens GN=SQRDL PE=1 SV=1	24	50214	2	1	2	1	4.9
187	HNRPL_HUMAN	Heterogeneous nuclear ribonucleoprotein L OS=Homo sapiens GN=HNRNPL PE=1 SV=2	24	64720	1	1	1	1	1.5
188	TKT_HUMAN	Transketolase OS=Homo sapiens GN=TKT PE=1 SV=3	24	68519	1	1	1	1	1.0
189	YD026_HUMAN	Putative death domain-containing protein FLJ16686 OS=Homo sapiens PE=2 SV=2	24	102740	1	1	1	1	0.7
190	CTNA1_HUMAN	Catenin alpha-1 OS=Homo sapiens GN=CTNNA1 PE=1 SV=1	24	100693	1	1	1	1	1.2
191	TAF9B_HUMAN	Transcription initiation factor TFIID subunit 9B OS=Homo sapiens GN=TAF9B PE=1 SV=1	24	27718	1	1	1	1	3.2
192	SYDM_HUMAN	Aspartyl-tRNA synthetase, mitochondrial OS=Homo sapiens GN=DARS2 PE=1 SV=1	24	74086	1	1	1	1	1.4
193	GTR1_HUMAN	Solute carrier family 2, facilitated glucose transporter member 1 OS=Homo sapiens GN=SLC2A1 PE=1 SV=2	24	54391	1	1	1	1	2.0
194	PKP1_HUMAN	Plakophilin-1 OS=Homo sapiens GN=PKP1 PE=1 SV=2	23	84119	1	1	1	1	1.1
195	H3L_HUMAN	Histone H3-like OS=Homo sapiens PE=1 SV=3	23	15318	1	1	1	1	5.2
196	CYTM_HUMAN	Cystatin-M OS=Homo sapiens GN=CST6 PE=1 SV=1	23	16785	1	1	1	1	7.4
197	K2C1B_HUMAN	Keratin, type II cytoskeletal 1b OS=Homo sapiens GN=KRT77 PE=1 SV=2	23	61935	2	2	2	2	3.1
198	GTR3_HUMAN	Solute carrier family 2, facilitated glucose transporter member 3 OS=Homo sapiens GN=SLC2A3 PE=1 SV=1	23	54345	1	1	1	1	1.4
199	CN102_HUMAN	UPF0614 protein C14orf102 OS=Homo sapiens GN=C14orf102 PE=1 SV=2	23	133588	1	1	1	1	0.6
200	UBIQ_HUMAN	Ubiquitin OS=Homo sapiens GN=RPS27A PE=1 SV=1	23	8560	1	1	1	1	17.1
201	CHRD1_HUMAN	Cysteine and histidine-rich domain-containing protein 1 OS=Homo sapiens GN=CHORDC1 PE=1 SV=2	23	38264	1	1	1	1	2.4
202	SPR1B_HUMAN	Cornifin-B OS=Homo sapiens GN=SPRR1B PE=1 SV=2	23	10337	1	1	1	1	9.0
203	ZO2_HUMAN	Tight junction protein ZO-2 OS=Homo sapiens GN=TJP2 PE=1 SV=1	23	134118	1	1	1	1	0.7
204	TXND5_HUMAN	Thioredoxin domain-containing protein 5 OS=Homo sapiens GN=TXNDC5 PE=1 SV=2	23	48283	1	1	1	1	2.3
205	CLCC1_HUMAN	Chloride channel CLIC-like protein 1 OS=Homo sapiens GN=CLCC1 PE=1 SV=1	23	62667	1	1	1	1	1.3
206	CLYBL_HUMAN	Citrate lyase subunit beta-like protein, mitochondrial OS=Homo sapiens GN=CLYBL PE=2 SV=2	23	37564	1	1	1	1	2.6
207	HV301_HUMAN	Ig heavy chain V-III region TRO OS=Homo sapiens PE=1 SV=1	22	13578	1	1	1	1	4.1
208	S43A3_HUMAN	Solute carrier family 43 member 3 OS=Homo sapiens GN=SLC43A3 PE=1 SV=2	22	55063	1	0	1	0	2.0
209	IGHA1_HUMAN	Ig alpha-1 chain C region OS=Homo sapiens GN=IGHA1 PE=1 SV=2	22	38486	1	1	1	1	2.5
210	MYLIP_HUMAN	E3 ubiquitin-protein ligase MYLIP OS=Homo sapiens GN=MYLIP PE=1 SV=2	22	51018	1	1	1	1	1.3
211	SF01_HUMAN	Splicing factor 1 OS=Homo sapiens GN=SF1 PE=1 SV=4	22	68514	1	0	1	0	1.6
212	TCPQ_HUMAN	T-complex protein 1 subunit theta OS=Homo sapiens GN=CCT8 PE=1 SV=4	21	60153	1	0	1	0	1.8
213	RICH2_HUMAN	Rho GTPase-activating protein RICH2 OS=Homo sapiens GN=RICH2 PE=1 SV=1	21	89818	1	1	1	1	0.9
