# Supplementary material for: α-/γ-Taxilin are required for centriolar subdistal appendage assembly and microtubule organization
Source: eLife. 2022 Feb 4;11:e73252. doi: 10.7554/eLife.73252 (PMC8816381; doi:10.7554/eLife.73252)
Supplement: Figure 1—figure supplement 1—source data 2. [file elife-73252-fig1-figsupp1-data2.zip › Figure 1-figure supplement 1-source data 2/CCDC120-APEX2-Mass spectrometry data/20180115-CCDC120-APEX2/18-018_MDD0115_proteins/ST4_F018516.csv]

Protein hits	--------------------------------------------------------
prot_hit_num	prot_acc	prot_desc	prot_score	prot_mass	prot_matches	prot_matches_sig	prot_sequences	prot_sequences_sig	prot_cover
1	K22E_HUMAN	Keratin, type II cytoskeletal 2 epidermal OS=Homo sapiens GN=KRT2 PE=1 SV=2	1165	65678	42	41	21	20	33.2
2	K2C1_HUMAN	Keratin, type II cytoskeletal 1 OS=Homo sapiens GN=KRT1 PE=1 SV=6	968	66170	48	46	26	26	35.7
3	K1C9_HUMAN	Keratin, type I cytoskeletal 9 OS=Homo sapiens GN=KRT9 PE=1 SV=3	922	62255	30	29	16	15	28.9
4	K1C10_HUMAN	Keratin, type I cytoskeletal 10 OS=Homo sapiens GN=KRT10 PE=1 SV=6	834	59020	29	28	19	18	27.4
5	K2C6B_HUMAN	Keratin, type II cytoskeletal 6B OS=Homo sapiens GN=KRT6B PE=1 SV=5	688	60315	31	29	17	16	27.3
6	K2C6C_HUMAN	Keratin, type II cytoskeletal 6C OS=Homo sapiens GN=KRT6C PE=1 SV=3	646	60273	29	27	16	15	24.1
7	K2C6A_HUMAN	Keratin, type II cytoskeletal 6A OS=Homo sapiens GN=KRT6A PE=1 SV=3	608	60293	28	26	16	15	24.1
8	K1C14_HUMAN	Keratin, type I cytoskeletal 14 OS=Homo sapiens GN=KRT14 PE=1 SV=4	485	51872	14	14	12	12	24.8
9	K1C16_HUMAN	Keratin, type I cytoskeletal 16 OS=Homo sapiens GN=KRT16 PE=1 SV=4	476	51578	14	14	12	12	25.2
10	PYC_HUMAN	Pyruvate carboxylase, mitochondrial OS=Homo sapiens GN=PC PE=1 SV=2	405	130293	15	13	11	9	9.5
11	K2C5_HUMAN	Keratin, type II cytoskeletal 5 OS=Homo sapiens GN=KRT5 PE=1 SV=3	358	62568	21	19	16	15	23.9
12	K1C18_HUMAN	Keratin, type I cytoskeletal 18 OS=Homo sapiens GN=KRT18 PE=1 SV=2	298	48029	16	16	13	13	22.3
13	K1C17_HUMAN	Keratin, type I cytoskeletal 17 OS=Homo sapiens GN=KRT17 PE=1 SV=2	281	48361	9	9	8	8	16.0
14	DESP_HUMAN	Desmoplakin OS=Homo sapiens GN=DSP PE=1 SV=3	212	334021	16	14	14	13	4.4
15	LAT1_HUMAN	Large neutral amino acids transporter small subunit 1 OS=Homo sapiens GN=SLC7A5 PE=1 SV=2	169	55659	3	3	2	2	4.9
16	PCBP1_HUMAN	Poly(rC)-binding protein 1 OS=Homo sapiens GN=PCBP1 PE=1 SV=2	167	37987	5	5	3	3	8.7
17	K2C8_HUMAN	Keratin, type II cytoskeletal 8 OS=Homo sapiens GN=KRT8 PE=1 SV=7	163	53671	13	13	9	9	14.9
18	ACTB_HUMAN	Actin, cytoplasmic 1 OS=Homo sapiens GN=ACTB PE=1 SV=1	140	42052	7	7	4	4	8.5
19	IF4A3_HUMAN	Eukaryotic initiation factor 4A-III OS=Homo sapiens GN=EIF4A3 PE=1 SV=4	128	47126	3	3	2	2	5.4
20	IF4A1_HUMAN	Eukaryotic initiation factor 4A-I OS=Homo sapiens GN=EIF4A1 PE=1 SV=1	121	46353	6	5	5	4	12.3
21	G3P_HUMAN	Glyceraldehyde-3-phosphate dehydrogenase OS=Homo sapiens GN=GAPDH PE=1 SV=3	117	36201	5	5	4	4	13.7
22	TRUB1_HUMAN	Probable tRNA pseudouridine synthase 1 OS=Homo sapiens GN=TRUB1 PE=1 SV=1	116	37515	2	2	1	1	3.2
23	TWF1_HUMAN	Twinfilin-1 OS=Homo sapiens GN=TWF1 PE=1 SV=3	116	40429	4	4	4	4	11.7
24	TADBP_HUMAN	TAR DNA-binding protein 43 OS=Homo sapiens GN=TARDBP PE=1 SV=1	114	45053	2	2	1	1	4.3
25	EFTU_HUMAN	Elongation factor Tu, mitochondrial OS=Homo sapiens GN=TUFM PE=1 SV=2	111	49852	3	3	3	3	6.4
26	HORN_HUMAN	Hornerin OS=Homo sapiens GN=HRNR PE=1 SV=2	111	283140	8	8	3	3	1.7
27	FUMH_HUMAN	Fumarate hydratase, mitochondrial OS=Homo sapiens GN=FH PE=1 SV=3	108	54773	3	3	1	1	2.7
28	PCNA_HUMAN	Proliferating cell nuclear antigen OS=Homo sapiens GN=PCNA PE=1 SV=1	107	29092	4	4	4	4	13.0
29	LDHB_HUMAN	L-lactate dehydrogenase B chain OS=Homo sapiens GN=LDHB PE=1 SV=2	105	36900	4	4	3	3	8.7
30	ASSY_HUMAN	Argininosuccinate synthase OS=Homo sapiens GN=ASS1 PE=1 SV=2	98	46786	7	7	6	6	12.4
31	TIM50_HUMAN	Mitochondrial import inner membrane translocase subunit TIM50 OS=Homo sapiens GN=TIMM50 PE=1 SV=2	98	39850	4	4	3	3	6.5
32	ATPA_HUMAN	ATP synthase subunit alpha, mitochondrial OS=Homo sapiens GN=ATP5A1 PE=1 SV=1	95	59828	5	5	3	3	5.1
33	RL3_HUMAN	60S ribosomal protein L3 OS=Homo sapiens GN=RPL3 PE=1 SV=2	92	46365	6	5	4	3	7.4
34	PCBP2_HUMAN	Poly(rC)-binding protein 2 OS=Homo sapiens GN=PCBP2 PE=1 SV=1	91	38955	4	4	3	3	8.5
35	THIL_HUMAN	Acetyl-CoA acetyltransferase, mitochondrial OS=Homo sapiens GN=ACAT1 PE=1 SV=1	87	45456	2	2	2	2	4.9
36	IF2A_HUMAN	Eukaryotic translation initiation factor 2 subunit 1 OS=Homo sapiens GN=EIF2S1 PE=1 SV=3	85	36374	1	1	1	1	3.8
37	EF1A1_HUMAN	Elongation factor 1-alpha 1 OS=Homo sapiens GN=EEF1A1 PE=1 SV=1	84	50451	2	2	2	2	4.5
38	PLAK_HUMAN	Junction plakoglobin OS=Homo sapiens GN=JUP PE=1 SV=3	84	82434	3	3	3	3	4.6
39	ODPA_HUMAN	Pyruvate dehydrogenase E1 component subunit alpha, somatic form, mitochondrial OS=Homo sapiens GN=PDHA1 PE=1 SV=3	80	43952	4	4	3	3	6.7
40	K2C73_HUMAN	Keratin, type II cytoskeletal 73 OS=Homo sapiens GN=KRT73 PE=1 SV=1	80	59457	6	6	4	4	5.2
41	HSDL2_HUMAN	Hydroxysteroid dehydrogenase-like protein 2 OS=Homo sapiens GN=HSDL2 PE=1 SV=1	79	45651	2	2	2	2	4.5
42	RL8_HUMAN	60S ribosomal protein L8 OS=Homo sapiens GN=RPL8 PE=1 SV=2	77	28235	2	2	2	2	7.0
43	DSC1_HUMAN	Desmocollin-1 OS=Homo sapiens GN=DSC1 PE=1 SV=2	77	101406	3	3	2	2	2.9
44	AHSA1_HUMAN	Activator of 90 kDa heat shock protein ATPase homolog 1 OS=Homo sapiens GN=AHSA1 PE=1 SV=1	75	38421	4	3	4	3	10.4
45	ROA1_HUMAN	Heterogeneous nuclear ribonucleoprotein A1 OS=Homo sapiens GN=HNRNPA1 PE=1 SV=5	73	38837	1	1	1	1	4.8
46	U2AF1_HUMAN	Splicing factor U2AF 35 kDa subunit OS=Homo sapiens GN=U2AF1 PE=1 SV=3	73	28368	1	1	1	1	5.4
47	K2C80_HUMAN	Keratin, type II cytoskeletal 80 OS=Homo sapiens GN=KRT80 PE=1 SV=2	68	51007	1	1	1	1	2.7
48	RL4_HUMAN	60S ribosomal protein L4 OS=Homo sapiens GN=RPL4 PE=1 SV=5	68	47953	2	2	2	2	4.4
49	LDHA_HUMAN	L-lactate dehydrogenase A chain OS=Homo sapiens GN=LDHA PE=1 SV=2	67	36950	2	2	2	2	4.8
50	RCN1_HUMAN	Reticulocalbin-1 OS=Homo sapiens GN=RCN1 PE=1 SV=1	67	38866	4	4	2	2	7.6
51	FILA2_HUMAN	Filaggrin-2 OS=Homo sapiens GN=FLG2 PE=1 SV=1	67	249296	1	1	1	1	0.5
52	CATA_HUMAN	Catalase OS=Homo sapiens GN=CAT PE=1 SV=3	66	59947	1	1	1	1	2.5
53	HNRH3_HUMAN	Heterogeneous nuclear ribonucleoprotein H3 OS=Homo sapiens GN=HNRNPH3 PE=1 SV=2	64	36960	1	1	1	1	4.0
54	PKP1_HUMAN	Plakophilin-1 OS=Homo sapiens GN=PKP1 PE=1 SV=2	63	84119	1	1	1	1	1.5
55	FADS1_HUMAN	Fatty acid desaturase 1 OS=Homo sapiens GN=FADS1 PE=1 SV=1	63	52216	1	1	1	1	3.8
56	MOT4_HUMAN	Monocarboxylate transporter 4 OS=Homo sapiens GN=SLC16A3 PE=1 SV=1	61	50064	2	2	2	2	5.4
57	PURB_HUMAN	Transcriptional activator protein Pur-beta OS=Homo sapiens GN=PURB PE=1 SV=3	60	33392	1	1	1	1	4.2
58	F105B_HUMAN	Protein FAM105B OS=Homo sapiens GN=FAM105B PE=1 SV=3	60	40636	1	1	1	1	3.1
59	QCR2_HUMAN	Cytochrome b-c1 complex subunit 2, mitochondrial OS=Homo sapiens GN=UQCRC2 PE=1 SV=3	58	48584	1	1	1	1	3.5
60	PRS8_HUMAN	26S protease regulatory subunit 8 OS=Homo sapiens GN=PSMC5 PE=1 SV=1	58	45768	1	1	1	1	3.2
61	S35B2_HUMAN	Adenosine 3~-phospho 5~-phosphosulfate transporter 1 OS=Homo sapiens GN=SLC35B2 PE=1 SV=1	57	48054	2	2	2	2	5.1
62	RAE1L_HUMAN	mRNA export factor OS=Homo sapiens GN=RAE1 PE=1 SV=1	57	41569	2	2	2	2	3.8
63	DSG1_HUMAN	Desmoglein-1 OS=Homo sapiens GN=DSG1 PE=1 SV=1	56	114670	3	3	3	3	3.2
64	RL13_HUMAN	60S ribosomal protein L13 OS=Homo sapiens GN=RPL13 PE=1 SV=4	55	24304	1	1	1	1	5.2
65	QCR1_HUMAN	Cytochrome b-c1 complex subunit 1, mitochondrial OS=Homo sapiens GN=UQCRC1 PE=1 SV=3	54	53297	2	2	2	2	4.0
66	ROAA_HUMAN	Heterogeneous nuclear ribonucleoprotein A/B OS=Homo sapiens GN=HNRNPAB PE=1 SV=2	54	36316	1	1	1	1	3.9
67	K2C7_HUMAN	Keratin, type II cytoskeletal 7 OS=Homo sapiens GN=KRT7 PE=1 SV=4	53	51430	3	3	3	3	5.1
68	ADRM1_HUMAN	Proteasomal ubiquitin receptor ADRM1 OS=Homo sapiens GN=ADRM1 PE=1 SV=2	52	42412	1	1	1	1	3.9
69	DCD_HUMAN	Dermcidin OS=Homo sapiens GN=DCD PE=1 SV=2	51	11391	1	1	1	1	10.0
70	LEG7_HUMAN	Galectin-7 OS=Homo sapiens GN=LGALS7 PE=1 SV=2	47	15123	1	1	1	1	8.1
71	ANXA2_HUMAN	Annexin A2 OS=Homo sapiens GN=ANXA2 PE=1 SV=2	47	38808	2	2	2	2	5.6
72	PRS7_HUMAN	26S protease regulatory subunit 7 OS=Homo sapiens GN=PSMC2 PE=1 SV=3	46	49002	1	1	1	1	3.0
73	SUCB1_HUMAN	Succinyl-CoA ligase [ADP-forming] subunit beta, mitochondrial OS=Homo sapiens GN=SUCLA2 PE=1 SV=3	46	50627	2	2	2	2	4.1
74	CATZ_HUMAN	Cathepsin Z OS=Homo sapiens GN=CTSZ PE=1 SV=1	45	34530	1	1	1	1	4.0
75	TITIN_HUMAN	Titin OS=Homo sapiens GN=TTN PE=1 SV=2	44	3843119	2	2	2	2	0.1
76	DHCR7_HUMAN	7-dehydrocholesterol reductase OS=Homo sapiens GN=DHCR7 PE=1 SV=1	44	55195	3	3	3	3	5.1
77	IDHC_HUMAN	Isocitrate dehydrogenase [NADP] cytoplasmic OS=Homo sapiens GN=IDH1 PE=1 SV=2	44	46915	1	1	1	1	3.1
78	DRG1_HUMAN	Developmentally-regulated GTP-binding protein 1 OS=Homo sapiens GN=DRG1 PE=1 SV=1	44	40802	1	1	1	1	4.1
79	ADPPT_HUMAN	L-aminoadipate-semialdehyde dehydrogenase-phosphopantetheinyl transferase OS=Homo sapiens GN=AASDHPPT PE=1 SV=2	43	35981	2	2	2	2	7.4
80	KC1E_HUMAN	Casein kinase I isoform epsilon OS=Homo sapiens GN=CSNK1E PE=1 SV=1	43	47570	2	2	1	1	3.1
81	TNIP2_HUMAN	TNFAIP3-interacting protein 2 OS=Homo sapiens GN=TNIP2 PE=1 SV=1	42	49240	2	2	1	1	1.9
82	TRABD_HUMAN	TraB domain-containing protein OS=Homo sapiens GN=TRABD PE=2 SV=1	42	42636	1	1	1	1	3.2
83	MTNA_HUMAN	Methylthioribose-1-phosphate isomerase OS=Homo sapiens GN=MRI1 PE=1 SV=1	41	39467	3	3	3	3	5.1
84	DIRA2_HUMAN	GTP-binding protein Di-Ras2 OS=Homo sapiens GN=DIRAS2 PE=1 SV=1	41	22813	1	1	1	1	5.5
85	JAK1_HUMAN	Tyrosine-protein kinase JAK1 OS=Homo sapiens GN=JAK1 PE=1 SV=2	40	135016	1	1	1	1	0.5
86	ERAL_HUMAN	GTP-binding protein era homolog OS=Homo sapiens GN=ERAL1 PE=1 SV=2	40	48833	1	1	1	1	2.7
87	SPB3_HUMAN	Serpin B3 OS=Homo sapiens GN=SERPINB3 PE=1 SV=2	39	44594	1	1	1	1	3.1
88	CATD_HUMAN	Cathepsin D OS=Homo sapiens GN=CTSD PE=1 SV=1	39	45037	1	1	1	1	1.9
89	UBIQ_HUMAN	Ubiquitin OS=Homo sapiens GN=RPS27A PE=1 SV=1	39	8560	2	2	1	1	17.1
90	CBX8_HUMAN	Chromobox protein homolog 8 OS=Homo sapiens GN=CBX8 PE=1 SV=3	38	43483	1	1	1	1	2.6
91	RL6_HUMAN	60S ribosomal protein L6 OS=Homo sapiens GN=RPL6 PE=1 SV=3	37	32765	1	1	1	1	3.1
92	NSUN2_HUMAN	tRNA (cytosine-5-)-methyltransferase NSUN2 OS=Homo sapiens GN=NSUN2 PE=1 SV=2	37	87214	1	1	1	1	1.3
93	RS6_HUMAN	40S ribosomal protein S6 OS=Homo sapiens GN=RPS6 PE=1 SV=1	37	28834	1	1	1	1	3.2
94	LMNA_HUMAN	Lamin-A/C OS=Homo sapiens GN=LMNA PE=1 SV=1	37	74380	1	1	1	1	2.1
95	AIMP1_HUMAN	Aminoacyl tRNA synthetase complex-interacting multifunctional protein 1 OS=Homo sapiens GN=AIMP1 PE=1 SV=2	37	34616	1	1	1	1	2.6
96	ERP44_HUMAN	Endoplasmic reticulum resident protein 44 OS=Homo sapiens GN=ERP44 PE=1 SV=1	36	47341	2	2	1	1	3.0
97	ROA0_HUMAN	Heterogeneous nuclear ribonucleoprotein A0 OS=Homo sapiens GN=HNRNPA0 PE=1 SV=1	36	30993	1	1	1	1	4.3
98	GMPPA_HUMAN	Mannose-1-phosphate guanyltransferase alpha OS=Homo sapiens GN=GMPPA PE=1 SV=1	35	46604	1	1	1	1	3.3
99	KPRP_HUMAN	Keratinocyte proline-rich protein OS=Homo sapiens GN=KPRP PE=1 SV=1	35	67172	1	1	1	1	1.6
100	DDX3X_HUMAN	ATP-dependent RNA helicase DDX3X OS=Homo sapiens GN=DDX3X PE=1 SV=3	35	73597	1	1	1	1	1.7
101	PYR1_HUMAN	CAD protein OS=Homo sapiens GN=CAD PE=1 SV=3	34	245167	1	1	1	1	1.1
102	1433S_HUMAN	14-3-3 protein sigma OS=Homo sapiens GN=SFN PE=1 SV=1	34	27871	1	1	1	1	5.6
103	AEDO_HUMAN	2-aminoethanethiol dioxygenase OS=Homo sapiens GN=ADO PE=1 SV=2	34	30074	2	2	1	1	3.3
104	DNJA3_HUMAN	DnaJ homolog subfamily A member 3, mitochondrial OS=Homo sapiens GN=DNAJA3 PE=1 SV=1	32	53132	1	1	1	1	2.5
105	ECHB_HUMAN	Trifunctional enzyme subunit beta, mitochondrial OS=Homo sapiens GN=HADHB PE=1 SV=3	32	51547	1	1	1	1	1.9
106	TBB5_HUMAN	Tubulin beta chain OS=Homo sapiens GN=TUBB PE=1 SV=2	32	50095	1	1	1	1	2.7
107	NFS1_HUMAN	Cysteine desulfurase, mitochondrial OS=Homo sapiens GN=NFS1 PE=1 SV=3	31	50563	1	1	1	1	2.6
108	CYTM_HUMAN	Cystatin-M OS=Homo sapiens GN=CST6 PE=1 SV=1	31	16785	1	1	1	1	7.4
109	SFXN1_HUMAN	Sideroflexin-1 OS=Homo sapiens GN=SFXN1 PE=1 SV=4	31	35881	1	1	1	1	2.8
110	HSP7C_HUMAN	Heat shock cognate 71 kDa protein OS=Homo sapiens GN=HSPA8 PE=1 SV=1	31	71082	1	1	1	1	1.2
111	TBG1_HUMAN	Tubulin gamma-1 chain OS=Homo sapiens GN=TUBG1 PE=1 SV=2	30	51480	1	1	1	1	2.0
112	ALBU_HUMAN	Serum albumin OS=Homo sapiens GN=ALB PE=1 SV=2	30	71317	2	2	2	2	3.4
113	CNNM4_HUMAN	Metal transporter CNNM4 OS=Homo sapiens GN=CNNM4 PE=1 SV=3	30	87122	1	1	1	1	1.0
114	DNJA2_HUMAN	DnaJ homolog subfamily A member 2 OS=Homo sapiens GN=DNAJA2 PE=1 SV=1	30	46344	1	1	1	1	1.9
115	CING_HUMAN	Cingulin OS=Homo sapiens GN=CGN PE=1 SV=2	30	136532	1	1	1	1	0.5
116	PAR6G_HUMAN	Partitioning defective 6 homolog gamma OS=Homo sapiens GN=PARD6G PE=1 SV=1	30	41086	1	1	1	1	2.7
117	APOE_HUMAN	Apolipoprotein E OS=Homo sapiens GN=APOE PE=1 SV=1	30	36246	1	1	1	1	2.8
118	TBA1A_HUMAN	Tubulin alpha-1A chain OS=Homo sapiens GN=TUBA1A PE=1 SV=1	29	50788	1	1	1	1	1.8
119	KRT81_HUMAN	Keratin, type II cuticular Hb1 OS=Homo sapiens GN=KRT81 PE=1 SV=2	29	56875	1	1	1	1	1.6
120	CAZA2_HUMAN	F-actin-capping protein subunit alpha-2 OS=Homo sapiens GN=CAPZA2 PE=1 SV=3	28	33157	1	1	1	1	2.8
121	CYR61_HUMAN	Protein CYR61 OS=Homo sapiens GN=CYR61 PE=1 SV=1	28	44165	1	1	1	1	2.4
122	P5CR2_HUMAN	Pyrroline-5-carboxylate reductase 2 OS=Homo sapiens GN=PYCR2 PE=1 SV=1	28	33958	1	1	1	1	2.2
123	EMD_HUMAN	Emerin OS=Homo sapiens GN=EMD PE=1 SV=1	28	29033	1	1	1	1	4.7
124	ARIP4_HUMAN	Helicase ARIP4 OS=Homo sapiens GN=RAD54L2 PE=1 SV=3	28	164063	1	1	1	1	0.6
125	CATB_HUMAN	Cathepsin B OS=Homo sapiens GN=CTSB PE=1 SV=3	28	38766	1	1	1	1	2.4
126	RL15_HUMAN	60S ribosomal protein L15 OS=Homo sapiens GN=RPL15 PE=1 SV=2	28	24245	1	1	1	1	4.4
127	CIAO1_HUMAN	Probable cytosolic iron-sulfur protein assembly protein CIAO1 OS=Homo sapiens GN=CIAO1 PE=1 SV=1	28	38842	1	1	1	1	2.1
128	CASPE_HUMAN	Caspase-14 OS=Homo sapiens GN=CASP14 PE=1 SV=2	28	27947	1	1	1	1	4.5
129	IGHG1_HUMAN	Ig gamma-1 chain C region OS=Homo sapiens GN=IGHG1 PE=1 SV=1	27	36596	1	1	1	1	2.1
130	GSK3B_HUMAN	Glycogen synthase kinase-3 beta OS=Homo sapiens GN=GSK3B PE=1 SV=2	27	47228	1	1	1	1	2.1
131	CECR5_HUMAN	Cat eye syndrome critical region protein 5 OS=Homo sapiens GN=CECR5 PE=1 SV=1	27	46748	1	1	1	1	3.5
132	PDS5B_HUMAN	Sister chromatid cohesion protein PDS5 homolog B OS=Homo sapiens GN=PDS5B PE=1 SV=1	26	165818	1	1	1	1	0.6
133	TWF2_HUMAN	Twinfilin-2 OS=Homo sapiens GN=TWF2 PE=1 SV=2	26	39751	1	1	1	1	3.4
134	ACOT9_HUMAN	Acyl-coenzyme A thioesterase 9, mitochondrial OS=Homo sapiens GN=ACOT9 PE=1 SV=2	26	50269	2	1	2	1	4.3
135	S61A1_HUMAN	Protein transport protein Sec61 subunit alpha isoform 1 OS=Homo sapiens GN=SEC61A1 PE=1 SV=2	26	52687	2	1	2	1	4.6
136	GCP5_HUMAN	Gamma-tubulin complex component 5 OS=Homo sapiens GN=TUBGCP5 PE=1 SV=1	26	119101	1	1	1	1	1.3
137	OR4FL_HUMAN	Putative olfactory receptor GPCRLTM7 OS=Homo sapiens PE=5 SV=1	25	31130	1	1	1	1	2.6
138	JADE1_HUMAN	Protein Jade-1 OS=Homo sapiens GN=PHF17 PE=1 SV=1	25	97069	1	1	1	1	0.8
139	FA83G_HUMAN	Protein FAM83G OS=Homo sapiens GN=FAM83G PE=1 SV=2	25	91064	1	1	1	1	1.3
140	FGD6_HUMAN	FYVE, RhoGEF and PH domain-containing protein 6 OS=Homo sapiens GN=FGD6 PE=1 SV=2	25	162596	1	1	1	1	0.5
141	MP2K2_HUMAN	Dual specificity mitogen-activated protein kinase kinase 2 OS=Homo sapiens GN=MAP2K2 PE=1 SV=1	25	44681	1	1	1	1	2.8
142	TEST_HUMAN	Testisin OS=Homo sapiens GN=PRSS21 PE=2 SV=1	25	35432	1	1	1	1	2.9
143	MOT1_HUMAN	Monocarboxylate transporter 1 OS=Homo sapiens GN=SLC16A1 PE=1 SV=2	25	54607	1	1	1	1	4.2
144	HDGR3_HUMAN	Hepatoma-derived growth factor-related protein 3 OS=Homo sapiens GN=HDGFRP3 PE=1 SV=1	24	22663	1	1	1	1	3.4
145	AHRR_HUMAN	Aryl hydrocarbon receptor repressor OS=Homo sapiens GN=AHRR PE=2 SV=2	24	77502	1	1	1	1	1.0
146	SBSN_HUMAN	Suprabasin OS=Homo sapiens GN=SBSN PE=2 SV=1	24	25377	2	0	2	0	11.3
147	GNAL_HUMAN	Guanine nucleotide-binding protein G(olf) subunit alpha OS=Homo sapiens GN=GNAL PE=1 SV=1	24	44794	1	1	1	1	2.9
148	BASI_HUMAN	Basigin OS=Homo sapiens GN=BSG PE=1 SV=2	24	42573	1	1	1	1	2.3
149	PURA_HUMAN	Transcriptional activator protein Pur-alpha OS=Homo sapiens GN=PURA PE=1 SV=2	23	35003	1	1	1	1	2.8
150	ENAH_HUMAN	Protein enabled homolog OS=Homo sapiens GN=ENAH PE=1 SV=2	23	66584	1	1	1	1	1.4
151	SPB12_HUMAN	Serpin B12 OS=Homo sapiens GN=SERPINB12 PE=1 SV=1	23	46646	1	1	1	1	1.7
152	HM13_HUMAN	Minor histocompatibility antigen H13 OS=Homo sapiens GN=HM13 PE=1 SV=1	23	41747	1	1	1	1	3.2
153	DMKN_HUMAN	Dermokine OS=Homo sapiens GN=DMKN PE=1 SV=3	23	47282	1	1	1	1	2.1
154	TDP2_HUMAN	5~-tyrosyl-DNA phosphodiesterase OS=Homo sapiens GN=TTRAP PE=1 SV=1	23	41587	1	1	1	1	3.0
155	TAF9B_HUMAN	Transcription initiation factor TFIID subunit 9B OS=Homo sapiens GN=TAF9B PE=1 SV=1	23	27718	1	1	1	1	3.2
156	EXTL2_HUMAN	Exostosin-like 2 OS=Homo sapiens GN=EXTL2 PE=1 SV=1	23	37726	1	1	1	1	3.3
157	TBB2C_HUMAN	Tubulin beta-2C chain OS=Homo sapiens GN=TUBB2C PE=1 SV=1	22	50255	1	1	1	1	2.7
158	WDR27_HUMAN	WD repeat-containing protein 27 OS=Homo sapiens GN=WDR27 PE=2 SV=2	22	92003	1	1	1	1	1.3
159	CYTA_HUMAN	Cystatin-A OS=Homo sapiens GN=CSTA PE=1 SV=1	22	11000	1	1	1	1	7.1
160	EMIL1_HUMAN	EMILIN-1 OS=Homo sapiens GN=EMILIN1 PE=1 SV=2	22	107913	1	1	1	1	0.7
161	FCL_HUMAN	GDP-L-fucose synthase OS=Homo sapiens GN=TSTA3 PE=1 SV=1	22	36098	1	1	1	1	3.4
