# Supplementary material for: α-/γ-Taxilin are required for centriolar subdistal appendage assembly and microtubule organization
Source: eLife. 2022 Feb 4;11:e73252. doi: 10.7554/eLife.73252 (PMC8816381; doi:10.7554/eLife.73252)
Supplement: Figure 1—figure supplement 2—source data 1. [file elife-73252-fig1-figsupp2-data1.zip]

Archive with 11 entries (9 files):
- Figure 1-figure supplement 2-source data 1/
- Figure 1-figure supplement 2-source data 1/Labeled immuoblots for Figure 1-figure supplement 2.pdf
- Figure 1-figure supplement 2-source data 1/Unlabeled immunoblots/
- Figure 1-figure supplement 2-source data 1/Unlabeled immunoblots/GAPDH for TA2-Figure 1-figure suppment 2E.Tif
- Figure 1-figure supplement 2-source data 1/Unlabeled immunoblots/GAPDH for TG-GFP-10 min-Figure 1-figure supplement 2F.Tif
- Figure 1-figure supplement 2-source data 1/Unlabeled immunoblots/GAPDH-SiRNA-HeLa-RPE1-Figure 1-figure supplement 2C.Tif
- Figure 1-figure supplement 2-source data 1/Unlabeled immunoblots/TA-HA-90s-Figure 1-figure supplement 2E.Tif
- Figure 1-figure supplement 2-source data 1/Unlabeled immunoblots/TA-KD-TA-Figure 1-figure supplement 2B.Tif
- Figure 1-figure supplement 2-source data 1/Unlabeled immunoblots/TA-KD-TG3-Figure 1-figure supplement 2B.Tif
- Figure 1-figure supplement 2-source data 1/Unlabeled immunoblots/TG-GFP-30s-Figure 1-figure supplement 2F.Tif
- Figure 1-figure supplement 2-source data 1/Unlabeled immunoblots/TXLNG-SiRNA-HeLa-RPE1-Figure 1-figure supplement 2C.Tif
