# Supplementary material for: α-/γ-Taxilin are required for centriolar subdistal appendage assembly and microtubule organization
Source: eLife. 2022 Feb 4;11:e73252. doi: 10.7554/eLife.73252 (PMC8816381; doi:10.7554/eLife.73252)
Supplement: Figure 3—source data 3. [file elife-73252-fig3-data3.zip]

Archive with 11 entries (9 files):
- Figure 3-source data 3/
- Figure 3-source data 3/Labeled immuoblots for Figure 3.pdf
- Figure 3-source data 3/Unlabeled immunoblots/
- Figure 3-source data 3/Unlabeled immunoblots/GAPDH-10u-60s-Figure 3E.Tif
- Figure 3-source data 3/Unlabeled immunoblots/ODF2-10u-30s-Figure 3E.Tif
- Figure 3-source data 3/Unlabeled immunoblots/TA-100s-Figure 3E.Tif
- Figure 3-source data 3/Unlabeled immunoblots/TA-IP-odf2-RPE1-6-Figure 3A.Tif
- Figure 3-source data 3/Unlabeled immunoblots/TA-IP-TA-RPE1-Figure 3A.Tif
- Figure 3-source data 3/Unlabeled immunoblots/TG-30s-Figure 3E.Tif
- Figure 3-source data 3/Unlabeled immunoblots/TG-IP-ODF2-40s-Figure 3B.Tif
- Figure 3-source data 3/Unlabeled immunoblots/TG-IP-TG-30s-Figure 3B.Tif
