# Supplementary material for: α-/γ-Taxilin are required for centriolar subdistal appendage assembly and microtubule organization
Source: eLife. 2022 Feb 4;11:e73252. doi: 10.7554/eLife.73252 (PMC8816381; doi:10.7554/eLife.73252)
Supplement: Figure 3—figure supplement 1—source data 7. [file elife-73252-fig3-figsupp1-data7.zip]

Archive with 14 entries (12 files):
- Figure 3-figure supplement 1-source data 7/
- Figure 3-figure supplement 1-source data 7/Labeled immuoblots for Figure 3-figure supplement 7.pdf
- Figure 3-figure supplement 1-source data 7/Unlabled immunoblots/
- Figure 3-figure supplement 1-source data 7/Unlabled immunoblots/CCDC120-GFP-IP-GFP-Figure 3-figure supplement 1H.Tif
- Figure 3-figure supplement 1-source data 7/Unlabled immunoblots/CCDC120-GFP-IP-HA-Figure 3-figure supplement 1H.Tif
- Figure 3-figure supplement 1-source data 7/Unlabled immunoblots/CCDC68-V5-Input-IP-HA-Figure 3-figure supplement 1G.Tif
- Figure 3-figure supplement 1-source data 7/Unlabled immunoblots/CCDC68-V5-IP-V5-Figure 3-Supplement 1G.Tif
- Figure 3-figure supplement 1-source data 7/Unlabled immunoblots/Flag-TG-IP-CCDC120-GFP-Figure 3-figure supplement 1J.Tif
- Figure 3-figure supplement 1-source data 7/Unlabled immunoblots/Flag-TG-IP-Flag3-Figure 3-figure supplement 1J.Tif
- Figure 3-figure supplement 1-source data 7/Unlabled immunoblots/Input-IP-CCDCSIX-EIGHT2-Figure 3-figure supplement 1I.Tif
- Figure 3-figure supplement 1-source data 7/Unlabled immunoblots/IP-TA-Figure 3-figure supplement 1k.Tif
- Figure 3-figure supplement 1-source data 7/Unlabled immunoblots/IP-TG-Figure 3-figure supplement 1K.Tif
- Figure 3-figure supplement 1-source data 7/Unlabled immunoblots/TCHP-2-Figure 3-figure supplement 1K.Tif
- Figure 3-figure supplement 1-source data 7/Unlabled immunoblots/TXLNGInput-Flag-Figure 3-figure supplement 1I.Tif
