# Supplementary material for: α-/γ-Taxilin are required for centriolar subdistal appendage assembly and microtubule organization
Source: eLife. 2022 Feb 4;11:e73252. doi: 10.7554/eLife.73252 (PMC8816381; doi:10.7554/eLife.73252)
Supplement: Figure 4—source data 3. [file elife-73252-fig4-data3.zip]

Archive with 18 entries (16 files):
- Figure 4-source data 3/
- Figure 4-source data 3/Labeled immuoblots for Figure 4.pdf
- Figure 4-source data 3/unlabeled immublots for Figure 4/
- Figure 4-source data 3/unlabeled immublots for Figure 4/1-Input-TA-GFP-IP-2-Figure 4F.Tif
- Figure 4-source data 3/unlabeled immublots for Figure 4/2-Input-Flag-TG-2-Figure 4F.Tif
- Figure 4-source data 3/unlabeled immublots for Figure 4/2-Input-Flag-TG-Figure 4F.Tif
- Figure 4-source data 3/unlabeled immublots for Figure 4/Actin-Figure 4B.Tif
- Figure 4-source data 3/unlabeled immublots for Figure 4/Flag-TXLNA-Input-IP-Figure 4H.Tif
- Figure 4-source data 3/unlabeled immublots for Figure 4/GFP-TXLNG-Input-IP-Figure 4H.Tif
- Figure 4-source data 3/unlabeled immublots for Figure 4/mbp-tgm-tam-gst2-Figure 4I.Tif
- Figure 4-source data 3/unlabeled immublots for Figure 4/RE-Flag-TXLNA-Input-IP2-Figure 4H.Tif
- Figure 4-source data 3/unlabeled immublots for Figure 4/TA-IP-CEP170-2-Figure 4A.Tif
- Figure 4-source data 3/unlabeled immublots for Figure 4/TA-IP-NiN1'-Figure 4A.Tif
- Figure 4-source data 3/unlabeled immublots for Figure 4/TA-IP-TA-Figure 4A.Tif
- Figure 4-source data 3/unlabeled immublots for Figure 4/TA-IP-TG-Figure 4A.Tif
- Figure 4-source data 3/unlabeled immublots for Figure 4/TA-KO-Figure 4B.Tif
- Figure 4-source data 3/unlabeled immublots for Figure 4/TG-KO-GAPDH 156 535 722 726-Figure 4C.Tif
- Figure 4-source data 3/unlabeled immublots for Figure 4/TG-KO156 535 722 726-3-Figure 4C.Tif
