# Supplementary material for: α-/γ-Taxilin are required for centriolar subdistal appendage assembly and microtubule organization
Source: eLife. 2022 Feb 4;11:e73252. doi: 10.7554/eLife.73252 (PMC8816381; doi:10.7554/eLife.73252)
Supplement: Figure 5—source data 2. [file elife-73252-fig5-data2.zip]

Archive with 7 entries (5 files):
- Figure 5-source data 2/
- Figure 5-source data 2/Labeled immuoblots for Figure 5.pdf
- Figure 5-source data 2/unlabeled immunoblots for Figure 5/
- Figure 5-source data 2/unlabeled immunoblots for Figure 5/CEP170-IP-FLAG-Figure 5C.Tif
- Figure 5-source data 2/unlabeled immunoblots for Figure 5/CEP170-Ip-TA-HA2-Figure 5C.Tif
- Figure 5-source data 2/unlabeled immunoblots for Figure 5/flag-170-2-Figure 5D.Tif
- Figure 5-source data 2/unlabeled immunoblots for Figure 5/TXLNA-HA-Input2-Figure 5C.Tif
