# Supplementary material for: α-/γ-Taxilin are required for centriolar subdistal appendage assembly and microtubule organization
Source: eLife. 2022 Feb 4;11:e73252. doi: 10.7554/eLife.73252 (PMC8816381; doi:10.7554/eLife.73252)
Supplement: Figure 7—source data 4. [file elife-73252-fig7-data4.zip]

Archive with 7 entries (5 files):
- Figure 7-source data 4/
- Figure 7-source data 4/Labeled immuoblots for Figure 7.pdf
- Figure 7-source data 4/unlabeled immublots for Figure 7/
- Figure 7-source data 4/unlabeled immublots for Figure 7/GAPDH for TAKO2-Figure 7A.Tif
- Figure 7-source data 4/unlabeled immublots for Figure 7/GAPDH for TGKO2-Figure 7B.Tif
- Figure 7-source data 4/unlabeled immublots for Figure 7/Hela-TA-KO6-16-FIgure 7A.Tif
- Figure 7-source data 4/unlabeled immublots for Figure 7/Hela-TG-KO9-16-Figure 7B.Tif
